# Supplementary material for: 1-(4-Methyl­benz­yl)-1H-benzimidazol-2(3H)-one
Source: Acta Crystallogr Sect E Struct Rep Online. 2012 Dec 22;69(Pt 1):o122. doi: 10.1107/S1600536812050726 (PMC3588251; doi:10.1107/S1600536812050726)
Supplement: Supplementary file 1 [file e-69-0o122-sup1.cif]

##############################################################################
#                                                                            #
# This CIF contains the data in a paper accepted for publication in          #
# Acta Crystallographica Section E. It conforms to the requirements of       #
# Notes for Authors for Acta Crystallographica Section E, and has been       #
# peer reviewed under the auspices of the IUCr Commission on Journals.       #
#                                                                            #
# Full details of the Crystallographic Information File format               #
# are given in the paper "The Crystallographic Information File (CIF):       #
# a New Standard Archive File for Crystallography" by S. R. Hall, F. H.      #
# Allen and I. D. Brown [Acta Cryst. (1991), A47, 655-685].                  #
#                                                                            #
# The current version of the core CIF dictionary is obtainable from          #
# ftp://ftp.iucr.org/pub/cif_core.dic.                                       #
#                                                                            #
# Software is freely available for graphical display of the structure(s)     #
# in this CIF. For information consult the CIF software page                 #
# http://www.iucr.org/resources/cif/software.                                #
#                                                                            #
# This file may be used for bona fide research purposes within the           #
# scientific community so long as proper attribution is given to the journal # 
# article from which it was obtained.                                        #
#                                                                            #
##############################################################################
data_I
_audit_creation_method     SHELXL-97
_chemical_name_systematic
;
1-(4-Methylbenzyl)-1<i>H</i>-benzimidazol-2(3<i>H</i>)-one
;
_chemical_name_common     ?
_chemical_formula_moiety     'C15 H14 N2 O'
_chemical_formula_sum     'C15 H14 N2 O'
_chemical_formula_iupac     'C15 H14 N2 O'
_chemical_formula_weight     238.28
_chemical_melting_point     456
_symmetry_cell_setting     monoclinic
_symmetry_space_group_name_H-M     'P 21/n '
_symmetry_space_group_name_Hall     '-P 2yn'
loop_
    _symmetry_equiv_pos_as_xyz
    'x, y, z'
    '-x+1/2, y+1/2, -z+1/2'
    '-x, -y, -z'
    'x-1/2, -y-1/2, z-1/2'
_cell_length_a     12.5585(5)
_cell_length_b     5.7181(2)
_cell_length_c     17.4153(7)
_cell_angle_alpha     90.00
_cell_angle_beta     95.277(2)
_cell_angle_gamma     90.00
_cell_volume     1245.31(8)
_cell_formula_units_Z     4
_cell_measurement_reflns_used     3211
_cell_measurement_theta_min     3.26
_cell_measurement_theta_max     28.70
_cell_measurement_temperature     296(2)
_exptl_crystal_description     block
_exptl_crystal_colour     colourless
_exptl_crystal_size_max     0.51
_exptl_crystal_size_mid     0.42
_exptl_crystal_size_min     0.15
_exptl_crystal_density_diffrn     1.271
_exptl_crystal_density_meas     ?
_exptl_crystal_density_method     'not measured'
_exptl_crystal_F_000     504
_exptl_absorpt_coefficient_mu     0.081
_exptl_absorpt_correction_type     none
_exptl_absorpt_process_details     ?
_exptl_absorpt_correction_T_min     .
_exptl_absorpt_correction_T_max     .
_diffrn_ambient_temperature     296(2)
_diffrn_radiation_type     MoK\a
_diffrn_radiation_wavelength     0.71073
_diffrn_radiation_source     'fine-focus sealed tube'
_diffrn_radiation_monochromator     graphite
_diffrn_measurement_device_type     'Bruker X8 APEXII'
_diffrn_measurement_method     '\f and \w scans'
_diffrn_reflns_number     16486
_diffrn_reflns_av_R_equivalents     0.0294
_diffrn_reflns_av_sigmaI/netI     0.0296
_diffrn_reflns_theta_min     3.26
_diffrn_reflns_theta_max     28.70
_diffrn_reflns_theta_full     28.70
_diffrn_measured_fraction_theta_max     0.999
_diffrn_measured_fraction_theta_full     0.999
_diffrn_reflns_limit_h_min     -16
_diffrn_reflns_limit_h_max     10
_diffrn_reflns_limit_k_min     -7
_diffrn_reflns_limit_k_max     7
_diffrn_reflns_limit_l_min     -23
_diffrn_reflns_limit_l_max     23
_refine_special_details
;
Refinement of <i>F</i>^2^ against all reflections. The weighted <i>R</i>-factor
<i>wR</i> and goodness of fit <i>S</i> are based on <i>F</i>^2^, conventional
<i>R</i>-factors <i>R</i> are based on <i>F</i>, with <i>F</i> set to zero for
negative <i>F</i>^2^. The threshold expression of <i>F</i>^2^ >
\s(<i>F</i>^2^) is used only for calculating <i>R</i>-factors(gt) <i>etc</i>.
and is not relevant to the choice of reflections for refinement.
<i>R</i>-factors based on <i>F</i>^2^ are statistically about twice as large
as those based on <i>F</i>, and <i>R</i>- factors based on all data will be
even larger.
;
_reflns_number_total     3211
_reflns_number_gt     2157
_reflns_threshold_expression     I>2\s(I)
_refine_ls_structure_factor_coef     Fsqd
_refine_ls_matrix_type     full
_refine_ls_R_factor_all     0.0781
_refine_ls_R_factor_gt     0.0444
_refine_ls_wR_factor_gt     0.1060
_refine_ls_wR_factor_ref     0.1219
_refine_ls_goodness_of_fit_ref     1.020
_refine_ls_restrained_S_all     1.020
_refine_ls_number_reflns     3211
_refine_ls_number_parameters     164
_refine_ls_number_restraints     0
_refine_ls_hydrogen_treatment     constr
_refine_ls_weighting_scheme     calc
_refine_ls_weighting_details
         'calc w=1/[\s^2^(Fo^2^)+(0.0511P)^2^+0.2271P] where P=(Fo^2^+2Fc^2^)/3'
_atom_sites_solution_hydrogens     geom
_atom_sites_solution_primary     direct
_atom_sites_solution_secondary     difmap
_refine_ls_shift/su_max     0.000
_refine_ls_shift/su_mean     0.000
_refine_diff_density_max     0.170
_refine_diff_density_min     -0.150
_refine_ls_extinction_method     'SHELXL97 (Sheldrick, 2008)'
_refine_ls_extinction_coef     0.0047(19)
_refine_ls_extinction_expression
                                  'Fc^*^=kFc[1+0.001xFc^2^\l^3^/sin(2\q)]^-1/4^'
loop_
    _atom_type_symbol
    _atom_type_description
    _atom_type_scat_dispersion_real
    _atom_type_scat_dispersion_imag
    _atom_type_scat_source
    'C' 'C' 0.0033 0.0016
                         'International Tables Vol C Tables 4.2.6.8 and 6.1.1.4'
    'H' 'H' 0.0000 0.0000
                         'International Tables Vol C Tables 4.2.6.8 and 6.1.1.4'
    'N' 'N' 0.0061 0.0033
                         'International Tables Vol C Tables 4.2.6.8 and 6.1.1.4'
    'O' 'O' 0.0106 0.0060
                         'International Tables Vol C Tables 4.2.6.8 and 6.1.1.4'
_computing_data_collection     'APEX2 (Bruker, 2009)'
_computing_cell_refinement     'SAINT (Bruker, 2009)'
_computing_data_reduction     'SAINT (Bruker, 2009)'
_computing_structure_solution     'SHELXS97 (Sheldrick, 2008)'
_computing_structure_refinement     'SHELXL97 (Sheldrick, 2008)'
_computing_molecular_graphics     'ORTEP-3 for Windows (Farrugia, 2012)'
_computing_publication_material
                                'PLATON (Spek, 2009) and publCIF (Westrip,2010)'
loop_
    _atom_site_type_symbol
    _atom_site_label
    _atom_site_fract_x
    _atom_site_fract_y
    _atom_site_fract_z
    _atom_site_U_iso_or_equiv
    _atom_site_adp_type
    _atom_site_calc_flag
    _atom_site_refinement_flags
    _atom_site_occupancy
    _atom_site_symmetry_multiplicity
    _atom_site_disorder_assembly
    _atom_site_disorder_group
    O O1 0.40817(8) 0.80403(18) 0.04185(6) 0.0541(3) Uani d . 1 1 . .
    N N1 0.59419(10) 0.8138(2) 0.06169(7) 0.0456(3) Uani d . 1 1 . .
    H H1N1 0.6036 0.9478 0.0317 0.055 Uiso d R 1 1 . .
    C C6 0.67241(12) 0.6686(2) 0.09809(7) 0.0416(3) Uani d . 1 1 . .
    N N2 0.50984(9) 0.51864(19) 0.10975(6) 0.0425(3) Uani d . 1 1 . .
    C C9 0.41188(10) 0.3448(2) 0.21353(8) 0.0399(3) Uani d . 1 1 . .
    C C5 0.61861(11) 0.4813(2) 0.12841(7) 0.0405(3) Uani d . 1 1 . .
    C C8 0.42295(12) 0.3671(2) 0.12812(8) 0.0475(4) Uani d . 1 1 . .
    H H8A 0.4343 0.2127 0.1073 0.057 Uiso calc R 1 1 . .
    H H8B 0.3565 0.4273 0.1029 0.057 Uiso calc R 1 1 . .
    C C4 0.67330(13) 0.3032(3) 0.16849(8) 0.0498(4) Uani d . 1 1 . .
    H H4 0.6375 0.1783 0.1886 0.060 Uiso calc R 1 1 . .
    C C14 0.44588(12) 0.5170(2) 0.26587(8) 0.0498(4) Uani d . 1 1 . .
    H H14 0.4778 0.6517 0.2487 0.060 Uiso calc R 1 1 . .
    C C10 0.36386(12) 0.1473(3) 0.24098(9) 0.0500(4) Uani d . 1 1 . .
    H H10 0.3403 0.0291 0.2069 0.060 Uiso calc R 1 1 . .
    C C7 0.49498(12) 0.7221(2) 0.06784(8) 0.0425(3) Uani d . 1 1 . .
    C C1 0.78212(12) 0.6843(3) 0.10756(9) 0.0518(4) Uani d . 1 1 . .
    H H1 0.8181 0.8099 0.0879 0.062 Uiso calc R 1 1 . .
    C C3 0.78367(13) 0.3187(3) 0.17738(9) 0.0568(4) Uani d . 1 1 . .
    H H3 0.8228 0.2012 0.2039 0.068 Uiso calc R 1 1 . .
    C C12 0.38486(12) 0.2947(3) 0.37129(9) 0.0568(4) Uani d . 1 1 . .
    C C2 0.83703(13) 0.5043(3) 0.14782(9) 0.0581(4) Uani d . 1 1 . .
    H H2 0.9113 0.5093 0.1550 0.070 Uiso calc R 1 1 . .
    C C11 0.35059(12) 0.1242(3) 0.31856(9) 0.0582(4) Uani d . 1 1 . .
    H H11 0.3178 -0.0095 0.3356 0.070 Uiso calc R 1 1 . .
    C C13 0.43294(13) 0.4911(3) 0.34360(9) 0.0580(4) Uani d . 1 1 . .
    H H13 0.4571 0.6084 0.3779 0.070 Uiso calc R 1 1 . .
    C C15 0.37084(17) 0.2654(5) 0.45607(11) 0.0944(7) Uani d . 1 1 . .
    H H15A 0.3991 0.4000 0.4839 0.142 Uiso calc R 1 1 . .
    H H15B 0.4084 0.1281 0.4753 0.142 Uiso calc R 1 1 . .
    H H15C 0.2962 0.2495 0.4628 0.142 Uiso calc R 1 1 . .
loop_
    _atom_site_aniso_label
    _atom_site_aniso_U_11
    _atom_site_aniso_U_22
    _atom_site_aniso_U_33
    _atom_site_aniso_U_12
    _atom_site_aniso_U_13
    _atom_site_aniso_U_23
    O1 0.0523(7) 0.0521(6) 0.0563(6) 0.0055(5) -0.0040(5) 0.0144(5)
    N1 0.0529(8) 0.0409(6) 0.0424(7) 0.0004(5) 0.0018(5) 0.0097(5)
    C6 0.0511(9) 0.0410(7) 0.0326(7) 0.0025(6) 0.0027(6) -0.0010(5)
    N2 0.0466(7) 0.0404(6) 0.0399(6) 0.0001(5) 0.0003(5) 0.0076(5)
    C9 0.0376(8) 0.0381(7) 0.0431(8) 0.0002(5) -0.0018(6) 0.0029(5)
    C5 0.0484(9) 0.0403(7) 0.0323(7) 0.0019(6) 0.0006(6) -0.0010(5)
    C8 0.0535(9) 0.0437(7) 0.0440(8) -0.0072(6) -0.0024(7) 0.0014(6)
    C4 0.0621(10) 0.0427(8) 0.0432(8) 0.0042(6) -0.0029(7) 0.0051(6)
    C14 0.0565(10) 0.0425(8) 0.0497(9) -0.0090(6) 0.0009(7) -0.0003(6)
    C10 0.0496(9) 0.0448(8) 0.0542(9) -0.0094(6) -0.0019(7) 0.0020(6)
    C7 0.0520(9) 0.0398(7) 0.0348(7) 0.0029(6) 0.0000(6) 0.0033(5)
    C1 0.0519(10) 0.0568(9) 0.0471(9) -0.0046(7) 0.0063(7) -0.0004(6)
    C3 0.0599(11) 0.0558(9) 0.0526(9) 0.0145(7) -0.0063(8) 0.0023(7)
    C12 0.0410(9) 0.0808(12) 0.0485(9) 0.0004(8) 0.0044(7) 0.0068(8)
    C2 0.0490(10) 0.0715(11) 0.0529(9) 0.0090(8) 0.0000(7) -0.0049(8)
    C11 0.0481(10) 0.0646(10) 0.0619(11) -0.0107(7) 0.0054(8) 0.0173(8)
    C13 0.0599(11) 0.0654(10) 0.0478(9) -0.0044(8) -0.0003(7) -0.0104(7)
    C15 0.0829(15) 0.148(2) 0.0539(12) -0.0091(14) 0.0142(10) 0.0111(12)
_geom_special_details
;
All e.s.d.'s (except the e.s.d. in the dihedral angle between two l.s. planes)
are estimated using the full covariance matrix. The cell e.s.d.'s are taken
into account individually in the estimation of e.s.d.'s in distances, angles
and torsion angles; correlations between e.s.d.'s in cell parameters are only
used when they are defined by crystal symmetry. An approximate (isotropic)
treatment of cell e.s.d.'s is used for estimating e.s.d.'s involving l.s.
planes.
;
loop_
    _geom_bond_atom_site_label_1
    _geom_bond_atom_site_label_2
    _geom_bond_site_symmetry_2
    _geom_bond_distance
    _geom_bond_publ_flag
    O1 C7 . 1.2338(16) ?
    N1 C7 . 1.3649(18) ?
    N1 C6 . 1.3933(17) ?
    N1 H1N1 . 0.9411 ?
    C6 C1 . 1.375(2) ?
    C6 C5 . 1.3959(19) ?
    N2 C7 . 1.3770(16) ?
    N2 C5 . 1.3913(17) ?
    N2 C8 . 1.4521(17) ?
    C9 C14 . 1.3822(19) ?
    C9 C10 . 1.3857(19) ?
    C9 C8 . 1.5120(19) ?
    C5 C4 . 1.3811(18) ?
    C8 H8A . 0.9700 ?
    C8 H8B . 0.9700 ?
    C4 C3 . 1.383(2) ?
    C4 H4 . 0.9300 ?
    C14 C13 . 1.386(2) ?
    C14 H14 . 0.9300 ?
    C10 C11 . 1.383(2) ?
    C10 H10 . 0.9300 ?
    C1 C2 . 1.392(2) ?
    C1 H1 . 0.9300 ?
    C3 C2 . 1.380(2) ?
    C3 H3 . 0.9300 ?
    C12 C11 . 1.381(2) ?
    C12 C13 . 1.383(2) ?
    C12 C15 . 1.512(2) ?
    C2 H2 . 0.9300 ?
    C11 H11 . 0.9300 ?
    C13 H13 . 0.9300 ?
    C15 H15A . 0.9600 ?
    C15 H15B . 0.9600 ?
    C15 H15C . 0.9600 ?
loop_
    _geom_angle_atom_site_label_1
    _geom_angle_atom_site_label_2
    _geom_angle_atom_site_label_3
    _geom_angle_site_symmetry_1
    _geom_angle_site_symmetry_3
    _geom_angle
    _geom_angle_publ_flag
    C7 N1 C6 . . 110.24(11) ?
    C7 N1 H1N1 . . 121.3 ?
    C6 N1 H1N1 . . 128.2 ?
    C1 C6 N1 . . 132.24(13) ?
    C1 C6 C5 . . 121.27(13) ?
    N1 C6 C5 . . 106.49(12) ?
    C7 N2 C5 . . 109.63(11) ?
    C7 N2 C8 . . 123.58(12) ?
    C5 N2 C8 . . 126.76(11) ?
    C14 C9 C10 . . 118.08(13) ?
    C14 C9 C8 . . 122.55(12) ?
    C10 C9 C8 . . 119.36(12) ?
    C4 C5 N2 . . 131.55(13) ?
    C4 C5 C6 . . 121.43(14) ?
    N2 C5 C6 . . 107.02(11) ?
    N2 C8 C9 . . 113.95(11) ?
    N2 C8 H8A . . 108.8 ?
    C9 C8 H8A . . 108.8 ?
    N2 C8 H8B . . 108.8 ?
    C9 C8 H8B . . 108.8 ?
    H8A C8 H8B . . 107.7 ?
    C5 C4 C3 . . 117.12(14) ?
    C5 C4 H4 . . 121.4 ?
    C3 C4 H4 . . 121.4 ?
    C9 C14 C13 . . 120.74(14) ?
    C9 C14 H14 . . 119.6 ?
    C13 C14 H14 . . 119.6 ?
    C11 C10 C9 . . 120.69(14) ?
    C11 C10 H10 . . 119.7 ?
    C9 C10 H10 . . 119.7 ?
    O1 C7 N1 . . 127.42(13) ?
    O1 C7 N2 . . 125.97(13) ?
    N1 C7 N2 . . 106.61(12) ?
    C6 C1 C2 . . 117.16(14) ?
    C6 C1 H1 . . 121.4 ?
    C2 C1 H1 . . 121.4 ?
    C2 C3 C4 . . 121.57(14) ?
    C2 C3 H3 . . 119.2 ?
    C4 C3 H3 . . 119.2 ?
    C11 C12 C13 . . 117.44(15) ?
    C11 C12 C15 . . 120.94(18) ?
    C13 C12 C15 . . 121.61(17) ?
    C3 C2 C1 . . 121.44(15) ?
    C3 C2 H2 . . 119.3 ?
    C1 C2 H2 . . 119.3 ?
    C12 C11 C10 . . 121.61(15) ?
    C12 C11 H11 . . 119.2 ?
    C10 C11 H11 . . 119.2 ?
    C12 C13 C14 . . 121.43(15) ?
    C12 C13 H13 . . 119.3 ?
    C14 C13 H13 . . 119.3 ?
    C12 C15 H15A . . 109.5 ?
    C12 C15 H15B . . 109.5 ?
    H15A C15 H15B . . 109.5 ?
    C12 C15 H15C . . 109.5 ?
    H15A C15 H15C . . 109.5 ?
    H15B C15 H15C . . 109.5 ?
loop_
    _geom_torsion_atom_site_label_1
    _geom_torsion_atom_site_label_2
    _geom_torsion_atom_site_label_3
    _geom_torsion_atom_site_label_4
    _geom_torsion_site_symmetry_1
    _geom_torsion_site_symmetry_2
    _geom_torsion_site_symmetry_3
    _geom_torsion_site_symmetry_4
    _geom_torsion
    _geom_torsion_publ_flag
    C7 N1 C6 C1 . . . . -179.97(14) ?
    C7 N1 C6 C5 . . . . -0.56(15) ?
    C7 N2 C5 C4 . . . . -179.25(14) ?
    C8 N2 C5 C4 . . . . -1.2(2) ?
    C7 N2 C5 C6 . . . . 0.82(14) ?
    C8 N2 C5 C6 . . . . 178.83(12) ?
    C1 C6 C5 C4 . . . . -0.6(2) ?
    N1 C6 C5 C4 . . . . 179.90(12) ?
    C1 C6 C5 N2 . . . . 179.33(12) ?
    N1 C6 C5 N2 . . . . -0.16(14) ?
    C7 N2 C8 C9 . . . . -117.18(14) ?
    C5 N2 C8 C9 . . . . 65.08(17) ?
    C14 C9 C8 N2 . . . . 26.23(19) ?
    C10 C9 C8 N2 . . . . -155.20(13) ?
    N2 C5 C4 C3 . . . . -179.82(14) ?
    C6 C5 C4 C3 . . . . 0.1(2) ?
    C10 C9 C14 C13 . . . . 0.5(2) ?
    C8 C9 C14 C13 . . . . 179.13(14) ?
    C14 C9 C10 C11 . . . . 0.0(2) ?
    C8 C9 C10 C11 . . . . -178.65(14) ?
    C6 N1 C7 O1 . . . . -179.46(13) ?
    C6 N1 C7 N2 . . . . 1.05(15) ?
    C5 N2 C7 O1 . . . . 179.35(13) ?
    C8 N2 C7 O1 . . . . 1.3(2) ?
    C5 N2 C7 N1 . . . . -1.15(15) ?
    C8 N2 C7 N1 . . . . -179.24(12) ?
    N1 C6 C1 C2 . . . . -179.93(14) ?
    C5 C6 C1 C2 . . . . 0.7(2) ?
    C5 C4 C3 C2 . . . . 0.3(2) ?
    C4 C3 C2 C1 . . . . -0.1(2) ?
    C6 C1 C2 C3 . . . . -0.4(2) ?
    C13 C12 C11 C10 . . . . 0.2(2) ?
    C15 C12 C11 C10 . . . . -179.31(17) ?
    C9 C10 C11 C12 . . . . -0.4(2) ?
    C11 C12 C13 C14 . . . . 0.3(2) ?
    C15 C12 C13 C14 . . . . 179.84(16) ?
    C9 C14 C13 C12 . . . . -0.7(2) ?
loop_
    _geom_hbond_atom_site_label_D
    _geom_hbond_atom_site_label_H
    _geom_hbond_atom_site_label_A
    _geom_hbond_site_symmetry_A
    _geom_hbond_distance_DH
    _geom_hbond_distance_HA
    _geom_hbond_distance_DA
    _geom_hbond_angle_DHA
    N1 H1N1 O1 3_675 0.94 1.91 2.8317(15) 166
    C15 H15C O1 2_545 0.96 2.58 3.514(2) 165
    C8 H8A O1 1_545 0.97 2.61 3.5504(18) 164
data_global
_journal_date_recd_electronic     2012-12-12
_journal_date_accepted     2012-12-13
_journal_name_full     'Acta Crystallographica, Section E'
_journal_year     2013
_journal_volume     69
_journal_issue      1
_journal_page_first     o122
_journal_page_last     o122
_journal_paper_category     QO
_journal_paper_doi     10.1107/S1600536812050726
_journal_coeditor_code     TK5182
_publ_contact_author
;
Dounia Belaziz
Laboratoire de Chimie Organique Appliqu\'ee, Universit\'e Sidi Mohamed
Ben Abdallah, Facult\'e des Sciences et Techniques, Route d'immouzzer,
BP 2202 F\`es, Morocco
;
_publ_contact_author_email     'd_belaziz@yahoo.fr'
_publ_contact_author_fax     '212 537 77 54 40'
_publ_contact_author_phone     '212 537 77 54 40'
_publ_section_title
;
1-(4-Methylbenzyl)-1<i>H</i>-benzimidazol-2(3<i>H</i>)-one
;
loop_
    _publ_author_name
    _publ_author_address
    'Belaziz, Dounia'
;
Laboratoire de Chimie Organique Appliqu\'ee, Universit\'e Sidi Mohamed
Ben Abdallah, Facult\'e des Sciences et Techniques, Route d'immouzzer,
BP 2202 F\`es, Morocco
;
    'Kandri Rodi, Youssef '
;
Laboratoire de Chimie Organique Appliqu\'ee, Universit\'e Sidi Mohamed
Ben Abdallah, Facult\'e des Sciences et Techniques, Route d'immouzzer,
BP 2202 F\`es, Morocco
;
    'Ouazzani Chahdi, Fouad'
;
Laboratoire de Chimie Organique Appliqu\'ee, Universit\'e Sidi Mohamed
Ben Abdallah, Facult\'e des Sciences et Techniques, Route d'immouzzer,
BP 2202 F\`es, Morocco
;
    'Essassi, El Mokhtar'
;
Laboratoire de Chimie Organique H\'et\'erocyclique URAC21
Facult\'e des Sciences, Universit\'e Mohammed V-Agdal,
Avenue Ibn Battouta, BP 1014, Rabat,
Morocco
Institute of Nanmaterials and Nanotechnology
MASCIR
Rabat
Morocco
;
    'Saadi, Mohamed'
;
Laboratoire de Chimie du Solide Appliqu\'ee, Facult\'e des Sciences,
Universit\'e Mohammed V-Agdal, Avenue Ibn Battouta, BP 1014, Rabat, Morocco
;
    'El Ammari, Lahcen'
;
Laboratoire de Chimie du Solide Appliqu\'ee, Facult\'e des Sciences,
Universit\'e Mohammed V-Agdal, Avenue Ibn Battouta, BP 1014, Rabat, Morocco
;
_iucr_refine_instructions_details
;
TITL EL_D50_DRX9 in P2(1)/n
CELL  0.71073  12.5585   5.7181  17.4153   90.000   95.277   90.000
ZERR    4.00   0.0005   0.0002   0.0007    0.000    0.002    0.000
LATT   1
SYMM  1/2 - X, 1/2 + Y, 1/2 - Z
SFAC  C    H    N    O
UNIT  60   56   8    4
MERG   2
shel   40  0.74
ACTA
CONF
FMAP   2
PLAN   10
BOND
BOND $H
HTAB  2.6
HTAB N1 O1_$1
HTAB C15 O1_$2
HTAB C8  O1_$3
eqiv $1 -x+1, -y+2, -z
eqiv $2 1/2-x, -1/2+y, 1/2-z
eqiv $3 x, y-1, z
L.S.   10
OMIT -1 0 1
OMIT 1 0 1
WGHT    0.051100    0.227100
EXTI    0.004704
FVAR       0.22340
O1    4    0.408165    0.804029    0.041851    11.00000    0.05230    0.05214 =
         0.05632    0.01439   -0.00399    0.00548
N1    3    0.594193    0.813772    0.061685    11.00000    0.05286    0.04094 =
         0.04243    0.00970    0.00179    0.00041
AFIX   3
H1N1  2    0.603648    0.947789    0.031686    11.00000   -1.20000
AFIX   0
C6    1    0.672410    0.668608    0.098089    11.00000    0.05106    0.04103 =
         0.03259   -0.00102    0.00268    0.00252
N2    3    0.509844    0.518642    0.109748    11.00000    0.04660    0.04038 =
         0.03992    0.00760    0.00028    0.00013
C9    1    0.411877    0.344815    0.213528    11.00000    0.03761    0.03807 =
         0.04315    0.00294   -0.00177    0.00024
C5    1    0.618614    0.481260    0.128411    11.00000    0.04839    0.04032 =
         0.03227   -0.00105    0.00057    0.00190
C8    1    0.422950    0.367068    0.128118    11.00000    0.05350    0.04366 =
         0.04403    0.00136   -0.00242   -0.00721
AFIX  23
H8A   2    0.434273    0.212688    0.107263    11.00000   -1.20000
H8B   2    0.356458    0.427258    0.102921    11.00000   -1.20000
AFIX   0
C4    1    0.673299    0.303193    0.168491    11.00000    0.06211    0.04274 =
         0.04318    0.00508   -0.00291    0.00422
AFIX  43
H4    2    0.637468    0.178261    0.188632    11.00000   -1.20000
AFIX   0
C14   1    0.445877    0.516970    0.265866    11.00000    0.05648    0.04253 =
         0.04974   -0.00026    0.00092   -0.00901
AFIX  43
H14   2    0.477787    0.651674    0.248734    11.00000   -1.20000
AFIX   0
C10   1    0.363859    0.147349    0.240977    11.00000    0.04959    0.04483 =
         0.05425    0.00202   -0.00186   -0.00936
AFIX  43
H10   2    0.340307    0.029149    0.206865    11.00000   -1.20000
AFIX   0
C7    1    0.494982    0.722122    0.067841    11.00000    0.05197    0.03981 =
         0.03485    0.00328    0.00003    0.00289
C1    1    0.782120    0.684327    0.107562    11.00000    0.05186    0.05678 =
         0.04709   -0.00045    0.00625   -0.00464
AFIX  43
H1    2    0.818081    0.809866    0.087904    11.00000   -1.20000
AFIX   0
C3    1    0.783668    0.318686    0.177382    11.00000    0.05990    0.05582 =
         0.05260    0.00232   -0.00632    0.01450
AFIX  43
H3    2    0.822838    0.201202    0.203909    11.00000   -1.20000
AFIX   0
C12   1    0.384860    0.294659    0.371291    11.00000    0.04100    0.08083 =
         0.04849    0.00684    0.00440    0.00040
C2    1    0.837032    0.504339    0.147823    11.00000    0.04902    0.07154 =
         0.05292   -0.00487   -0.00002    0.00900
AFIX  43
H2    2    0.911303    0.509301    0.154960    11.00000   -1.20000
AFIX   0
C11   1    0.350590    0.124196    0.318560    11.00000    0.04812    0.06465 =
         0.06188    0.01734    0.00545   -0.01070
AFIX  43
H11   2    0.317780   -0.009471    0.335632    11.00000   -1.20000
AFIX   0
C13   1    0.432944    0.491093    0.343600    11.00000    0.05987    0.06538 =
         0.04782   -0.01040   -0.00028   -0.00443
AFIX  43
H13   2    0.457127    0.608374    0.377873    11.00000   -1.20000
AFIX   0
C15   1    0.370844    0.265383    0.456066    11.00000    0.08287    0.14800 =
         0.05394    0.01109    0.01424   -0.00907
AFIX  33
H15A  2    0.399072    0.400020    0.483892    11.00000   -1.50000
H15B  2    0.408372    0.128065    0.475278    11.00000   -1.50000
H15C  2    0.296189    0.249478    0.462849    11.00000   -1.50000
HKLF 4
REM  BAD_D50_DRX9 in P2(1)/n
REM R1 =  0.0444 for   2157 Fo > 4sig(Fo)  and  0.0781 for all   3211 data
REM    164 parameters refined using      0 restraints
END
WGHT      0.0511      0.2263
REM Highest difference peak  0.170,  deepest hole -0.150,  1-sigma level  0.031
Q1    1   0.4326  0.2705  0.4867  11.00000  0.05    0.17
Q2    1   0.6544  0.5293  0.1004  11.00000  0.05    0.16
Q3    1   0.3409  0.0633  0.4686  11.00000  0.05    0.15
Q4    1   0.7319  0.6405  0.0791  11.00000  0.05    0.14
Q5    1   0.6582  0.3624  0.1235  11.00000  0.05    0.13
Q6    1   0.3950  0.4523  0.2360  11.00000  0.05    0.13
Q7    1   0.3313  0.4278  0.4582  11.00000  0.05    0.13
Q8    1   0.4691  0.4690  0.1201  11.00000  0.05    0.13
Q9    1   0.4899  0.6409  0.1155  11.00000  0.05    0.12
Q10   1   0.4174  0.2245  0.2315  11.00000  0.05    0.12
;
