# Supplementary material for: 1-(4-Methyl­benz­yl)-1H-benzimidazol-2(3H)-one
Source: Acta Crystallogr Sect E Struct Rep Online. 2012 Dec 22;69(Pt 1):o122. doi: 10.1107/S1600536812050726 (PMC3588251; doi:10.1107/S1600536812050726)
Supplement: Supplementary file 2 [file e-69-0o122-Isup2.hkl]

# 
# h,k,l, Fc-squared, Fo-squared, sigma(Fo-squared) and status flag 
# 
data_I
_shelx_title ' BAD_D50_DRX9 in P2(1)/n' 
_shelx_refln_list_code          4 
_shelx_F_calc_maximum      141.65 
_exptl_crystal_F_000       504.00 
_reflns_d_resolution_high  0.7400 
 
loop_ 
 _symmetry_equiv_pos_as_xyz 
 'x, y, z' 
 '-x+1/2, y+1/2, -z+1/2' 
 '-x, -y, -z' 
 'x-1/2, -y-1/2, z-1/2' 
 
_cell_length_a    12.5585 
_cell_length_b     5.7181 
_cell_length_c    17.4153 
_cell_angle_alpha  90.000 
_cell_angle_beta   95.277 
_cell_angle_gamma  90.000 
 
_shelx_F_squared_multiplier     1.000 
 
loop_ 
 _refln_index_h 
 _refln_index_k 
 _refln_index_l 
 _refln_F_squared_calc 
 _refln_F_squared_meas 
 _refln_F_squared_sigma 
 _refln_observed_status 
   2   0   0     1789.78     1696.42     20.90 o 
   4   0   0     7828.15     8358.00     87.72 o 
   6   0   0       23.96       14.02      0.86 o 
   8   0   0       29.56       28.49      1.50 o 
  10   0   0      176.75      163.75      9.02 o 
  12   0   0      122.38      127.86      9.02 o 
  14   0   0       29.61       33.86      6.61 o 
  16   0   0        2.77       -4.61      4.61 o 
   1   1   0     4190.79     4074.53     27.59 o 
   2   1   0     6739.77     6541.06     35.97 o 
   3   1   0     3537.80     3458.71     21.68 o 
   4   1   0       50.70       56.79      1.12 o 
   5   1   0       15.94       15.32      0.70 o 
   6   1   0      679.91      644.46      6.63 o 
   7   1   0       33.91       23.87      1.16 o 
   8   1   0       10.87        9.11      0.95 o 
   9   1   0        0.10        0.21      0.84 o 
  10   1   0        1.61        2.64      1.16 o 
  11   1   0       34.22       30.99      4.04 o 
  12   1   0        5.12        4.03      1.74 o 
  13   1   0        3.79        3.10      2.90 o 
  14   1   0        0.07        1.43      3.11 o 
  15   1   0       10.53        7.80      3.68 o 
  16   1   0        1.09       -0.46      3.61 o 
   0   2   0     1488.25     1433.30     24.21 o 
   1   2   0        0.60        1.62      0.80 o 
   2   2   0      882.50      800.36      6.45 o 
   3   2   0      194.79      206.92      2.21 o 
   4   2   0      245.28      245.37      1.99 o 
   5   2   0      287.92      312.15      2.97 o 
   6   2   0      108.37      127.27      1.88 o 
   7   2   0       53.70       51.81      1.39 o 
   8   2   0       23.40       23.48      1.12 o 
   9   2   0      204.49      194.17      3.01 o 
  10   2   0      178.55      181.67      3.07 o 
  11   2   0        1.99        3.08      1.66 o 
  12   2   0        6.98        6.24      2.37 o 
  13   2   0       26.62       19.65      3.89 o 
  14   2   0        0.90       -2.65      2.76 o 
  15   2   0        1.22       -2.37      3.51 o 
  16   2   0       11.62        8.26      6.31 o 
   1   3   0      612.33      608.22      9.15 o 
   2   3   0       92.18       77.22      1.86 o 
   3   3   0      109.78      108.47      1.67 o 
   4   3   0        0.71        0.63      0.59 o 
   5   3   0       94.11      102.01      1.31 o 
   6   3   0        5.72        7.59      0.72 o 
   7   3   0       67.92       64.86      1.61 o 
   8   3   0        5.70        8.41      0.95 o 
   9   3   0      206.54      197.64      2.95 o 
  10   3   0       14.25       11.90      1.18 o 
  11   3   0      111.37      113.26      3.54 o 
  12   3   0        0.15       -0.42      2.26 o 
  13   3   0        0.19        0.83      2.40 o 
  14   3   0       13.24       17.35      3.55 o 
  15   3   0       12.96        7.06      3.32 o 
   0   4   0      211.48      215.55      6.31 o 
   1   4   0       24.42       24.00      2.26 o 
   2   4   0      192.44      205.14      4.41 o 
   3   4   0       91.90       80.99      2.09 o 
   4   4   0       99.94       87.58      1.94 o 
   5   4   0        3.03        3.39      0.70 o 
   6   4   0       35.69       30.95      1.06 o 
   7   4   0       52.13       53.71      1.64 o 
   8   4   0       28.75       26.85      1.40 o 
   9   4   0       22.11       25.71      1.46 o 
  10   4   0        4.14        0.93      1.40 o 
  11   4   0        0.03       -1.39      1.39 o 
  12   4   0        0.30        4.07      2.65 o 
  13   4   0        0.03        4.93      2.94 o 
  14   4   0        2.83        1.54      2.98 o 
   1   5   0       84.86       86.87      3.63 o 
   2   5   0      273.09      253.34      6.36 o 
   3   5   0       21.92       22.30      2.06 o 
   4   5   0        5.88        6.38      1.79 o 
   5   5   0       42.07       43.71      2.05 o 
   6   5   0       16.94       15.20      0.92 o 
   7   5   0      140.96      137.81      2.43 o 
   8   5   0        2.04        2.02      0.95 o 
   9   5   0        6.76        8.83      1.20 o 
  10   5   0       11.04       15.60      1.44 o 
  11   5   0        0.22       -0.03      1.76 o 
  12   5   0        1.83        4.05      3.04 o 
   0   6   0      569.83      594.27     14.03 o 
   1   6   0        1.68        5.78      3.51 o 
   2   6   0        0.57       -0.36      2.00 o 
   3   6   0        6.14        6.25      1.92 o 
   4   6   0       30.95       35.16      2.66 o 
   5   6   0       12.04       10.40      2.81 o 
   6   6   0        3.58        5.48      1.19 o 
   7   6   0        0.11       -0.87      0.87 o 
   8   6   0       12.29       13.01      1.27 o 
   9   6   0       15.28       17.43      1.53 o 
  10   6   0        1.54        3.18      1.45 o 
   1   7   0       19.03       25.75      3.08 o 
   2   7   0        0.42        2.41      2.28 o 
   3   7   0        8.23        0.85      3.19 o 
   4   7   0        0.19       -0.10      2.69 o 
   5   7   0       22.40       19.49      3.47 o 
   6   7   0        0.67        1.19      1.92 o 
   7   7   0       33.73       35.00      2.19 o 
 -15   0   1        5.83       10.22      5.21 o 
 -13   0   1       98.90      103.21      9.62 o 
 -11   0   1      982.82      943.89     26.49 o 
  -9   0   1       37.33       43.55      2.00 o 
  -7   0   1      347.27      405.39      6.51 o 
  -5   0   1     1319.65     1431.63     14.27 o 
  -3   0   1     3341.65     3252.21     39.57 o 
   3   0   1    20064.21    20971.78    549.10 o 
   5   0   1       10.07        4.86      0.61 o 
   7   0   1      136.31      136.72      2.47 o 
   9   0   1       84.89       93.84      3.12 o 
  11   0   1      228.46      218.28     10.82 o 
  13   0   1        4.35        2.00      4.21 o 
  15   0   1        0.02        1.60      4.81 o 
 -16   1   1        0.91       -3.33      3.33 o 
 -15   1   1        5.05        1.90      3.40 o 
 -14   1   1        0.40        5.48      3.19 o 
 -13   1   1        2.02       -0.20      2.83 o 
 -12   1   1       48.50       43.70      4.60 o 
 -11   1   1       77.66       73.26      5.30 o 
 -10   1   1      133.85      136.04      3.19 o 
  -9   1   1      100.11       99.97      2.73 o 
  -8   1   1      378.15      399.51      6.01 o 
  -7   1   1      266.22      243.26      3.30 o 
  -6   1   1       10.13       12.79      1.16 o 
  -5   1   1       80.65       80.82      1.46 o 
  -4   1   1      785.61      797.48      6.05 o 
  -3   1   1     3709.60     3779.63     23.71 o 
  -2   1   1      719.45      678.36      4.10 o 
  -1   1   1      432.84      411.89      3.27 o 
   0   1   1     2221.26     2086.75     17.92 o 
   1   1   1     2223.05     2141.31     15.03 o 
   2   1   1       40.73       36.82      0.51 o 
   3   1   1      655.39      580.81      4.10 o 
   4   1   1     2134.09     2111.83     15.09 o 
   5   1   1     1541.94     1535.54     12.05 o 
   6   1   1     2586.94     2678.72     21.84 o 
   7   1   1        2.17        2.13      0.59 o 
   8   1   1       31.38       33.64      1.62 o 
   9   1   1       18.17       19.88      1.20 o 
  10   1   1       82.37       81.53      2.73 o 
  11   1   1        1.10        0.21      1.46 o 
  12   1   1        2.76        1.16      2.60 o 
  13   1   1        0.28        2.10      2.90 o 
  14   1   1        6.10        6.65      5.31 o 
  15   1   1        0.47        1.20      3.26 o 
  16   1   1        0.37        2.88      3.75 o 
 -16   2   1        0.02       -2.67      2.67 o 
 -15   2   1        9.41       12.82      5.81 o 
 -14   2   1        0.09       -2.23      2.82 o 
 -13   2   1        0.17       -0.10      2.76 o 
 -12   2   1        5.84        1.03      2.50 o 
 -11   2   1       23.41       28.47      2.64 o 
 -10   2   1       16.40       16.09      1.25 o 
  -9   2   1      412.09      398.79      4.12 o 
  -8   2   1       43.40       49.14      1.25 o 
  -7   2   1        9.83        9.00      0.65 o 
  -6   2   1      565.37      589.68      4.66 o 
  -5   2   1       85.20       94.84      1.43 o 
  -4   2   1        1.03        4.19      0.39 o 
  -3   2   1      155.89      202.22      2.49 o 
  -2   2   1      320.43      307.45      5.09 o 
  -1   2   1      839.94      797.45      8.40 o 
   0   2   1       22.51       26.41      1.07 o 
   1   2   1       82.88       69.66      1.21 o 
   2   2   1        3.54        6.26      0.93 o 
   3   2   1      419.85      378.90      3.08 o 
   4   2   1       53.88       56.47      0.81 o 
   5   2   1      758.43      738.20      6.21 o 
   6   2   1      961.09      980.55      8.11 o 
   7   2   1      554.94      544.96      5.10 o 
   8   2   1      123.72      133.90      2.17 o 
   9   2   1       27.44       30.25      1.33 o 
  10   2   1      376.76      359.13      4.21 o 
  11   2   1      292.80      259.07      5.07 o 
  12   2   1       25.58       21.92      2.74 o 
  13   2   1       84.86       89.34      4.52 o 
  14   2   1       26.02       24.51      5.45 o 
  15   2   1        2.06        0.61      2.63 o 
  16   2   1        6.13        3.41      5.21 o 
 -15   3   1        1.44        2.96      3.03 o 
 -14   3   1        1.34       -1.14      4.71 o 
 -13   3   1       21.40       25.29      9.42 o 
 -12   3   1       37.36       33.39      2.93 o 
 -11   3   1        0.95        3.07      1.47 o 
 -10   3   1      259.13      243.01      3.46 o 
  -9   3   1        3.29        3.60      0.92 o 
  -8   3   1       85.82       89.52      1.99 o 
  -7   3   1        0.16        0.84      0.68 o 
  -6   3   1       46.19       47.05      1.27 o 
  -5   3   1       53.87       49.78      0.97 o 
  -4   3   1       42.34       36.56      1.10 o 
  -3   3   1       40.68       45.13      1.18 o 
  -2   3   1      111.99      120.24      2.96 o 
  -1   3   1      261.50      243.71      4.86 o 
   0   3   1       86.46       87.84      2.48 o 
   1   3   1        1.25        1.11      0.94 o 
   2   3   1      659.79      706.40      7.82 o 
   3   3   1      203.50      210.37      2.59 o 
   4   3   1      754.86      791.52      6.51 o 
   5   3   1       37.14       42.07      1.04 o 
   6   3   1       49.91       54.70      1.35 o 
   7   3   1       11.77       12.67      0.92 o 
   8   3   1     1128.78     1097.79     10.01 o 
   9   3   1        3.95        5.98      0.96 o 
  10   3   1       11.33       12.29      1.18 o 
  11   3   1        2.58        6.47      1.71 o 
  12   3   1       34.81       39.44      6.31 o 
  13   3   1        0.53       -2.21      2.21 o 
  14   3   1       23.33       23.49      3.80 o 
  15   3   1        0.00        3.71      4.91 o 
 -14   4   1        0.07        0.57      2.89 o 
 -13   4   1        3.01        2.76      2.97 o 
 -12   4   1        1.49        2.07      2.06 o 
 -11   4   1        0.01       -1.39      1.39 o 
 -10   4   1        0.48        0.69      1.23 o 
  -9   4   1      123.08      117.78      2.60 o 
  -8   4   1       10.41       11.74      1.10 o 
  -7   4   1       13.81       12.92      1.04 o 
  -6   4   1       67.87       62.22      1.40 o 
  -5   4   1       11.97       10.70      0.83 o 
  -4   4   1        4.03        5.13      0.91 o 
  -3   4   1      239.13      233.30      4.51 o 
  -2   4   1       36.58       35.52      2.66 o 
  -1   4   1      197.35      180.94      4.71 o 
   0   4   1      150.31      139.50      4.13 o 
   1   4   1       43.82       42.59      2.35 o 
   2   4   1        4.72        4.21      1.45 o 
   3   4   1        2.48        4.45      1.11 o 
   4   4   1       13.28       10.47      1.05 o 
   5   4   1      340.97      346.07      3.57 o 
   6   4   1       44.37       42.13      1.19 o 
   7   4   1      178.12      169.04      2.58 o 
   8   4   1        5.94        7.63      1.02 o 
   9   4   1       20.98       16.62      1.35 o 
  10   4   1       62.23       60.62      2.13 o 
  11   4   1        3.23        4.15      1.61 o 
  12   4   1        9.10       11.28      4.21 o 
  13   4   1        6.65        2.29      2.59 o 
  14   4   1        0.09        4.97      2.98 o 
 -12   5   1       11.44       18.42      3.75 o 
 -11   5   1        0.25       -1.11      1.76 o 
 -10   5   1        6.15        8.43      1.30 o 
  -9   5   1        6.63        8.62      1.18 o 
  -8   5   1       24.97       22.76      1.34 o 
  -7   5   1        3.03        6.83      0.95 o 
  -6   5   1      111.21      111.53      2.05 o 
  -5   5   1        8.68        8.41      1.07 o 
  -4   5   1       60.71       53.35      2.78 o 
  -3   5   1       42.85       42.93      2.56 o 
  -2   5   1       63.62       65.58      2.99 o 
  -1   5   1      202.76      199.95      5.67 o 
   0   5   1        4.46        6.01      2.69 o 
   1   5   1       11.23       13.34      2.42 o 
   2   5   1        1.37        2.00      1.77 o 
   3   5   1        6.74        5.97      2.12 o 
   4   5   1      211.50      194.40      5.32 o 
   5   5   1        6.28        8.66      0.90 o 
   6   5   1      270.64      274.41      3.29 o 
   7   5   1        3.86        4.50      0.91 o 
   8   5   1        0.72       -0.87      0.92 o 
   9   5   1        4.46        2.33      1.08 o 
  10   5   1        3.83        3.94      1.20 o 
  11   5   1        0.83       -1.61      3.40 o 
  12   5   1       14.63       16.43      3.68 o 
 -10   6   1        1.16        1.17      1.36 o 
  -9   6   1        0.50        3.32      1.28 o 
  -8   6   1        8.61        8.91      1.19 o 
  -7   6   1        5.01        2.58      0.97 o 
  -6   6   1        9.79       12.74      1.50 o 
  -5   6   1       63.85       72.24      4.59 o 
  -4   6   1       42.13       45.45      5.52 o 
  -3   6   1       63.45       60.89      4.19 o 
  -2   6   1      110.31      112.80      3.99 o 
  -1   6   1       60.57       60.96      3.80 o 
   0   6   1        4.42        6.63      3.04 o 
   1   6   1        3.90        3.83      2.47 o 
   2   6   1        0.12       -1.24      2.68 o 
   3   6   1       23.00       17.05      2.19 o 
   4   6   1       33.72       34.57      2.59 o 
   5   6   1        0.16       -2.13      2.14 o 
   6   6   1        0.65        0.34      1.02 o 
   7   6   1        0.30        0.14      0.90 o 
   8   6   1        3.73        3.43      1.11 o 
   9   6   1        0.13        0.14      1.14 o 
  10   6   1        2.05        0.86      1.45 o 
  -7   7   1        3.71        3.04      1.47 o 
  -6   7   1       24.29       19.90      2.23 o 
  -5   7   1        0.76        3.47      2.84 o 
  -4   7   1       49.60       44.03      4.26 o 
  -3   7   1        3.38        5.27      3.91 o 
  -2   7   1        0.27        2.84      1.95 o 
  -1   7   1        0.17       -0.23      1.94 o 
   0   7   1       14.09       18.01      2.95 o 
   1   7   1        5.09        7.11      3.26 o 
   2   7   1        3.17        4.24      2.78 o 
   3   7   1        0.60        2.48      3.19 o 
   4   7   1        0.38       -3.31      3.31 o 
   5   7   1        0.24       -3.16      3.16 o 
   6   7   1        1.67       -0.58      1.54 o 
   7   7   1        0.06        0.17      1.88 o 
 -16   0   2       11.19       21.64      7.01 o 
 -14   0   2       68.77       69.54      8.82 o 
 -12   0   2      133.14      112.23      8.82 o 
 -10   0   2      492.61      485.28     16.24 o 
  -8   0   2     1041.32     1046.51     12.64 o 
  -6   0   2     1718.53     1714.10     17.08 o 
  -4   0   2      147.36      126.58      2.94 o 
  -2   0   2     5963.99     5649.79     94.93 o 
   2   0   2      833.33      855.50      9.07 o 
   4   0   2        3.76        2.74      0.50 o 
   6   0   2      257.34      337.68      4.29 o 
   8   0   2       52.22       54.02      1.96 o 
  10   0   2      167.90      153.13      8.82 o 
  12   0   2        8.10        2.60      3.81 o 
  14   0   2        4.72        8.02      4.81 o 
  16   0   2       12.10       18.43      6.41 o 
 -16   1   2        6.70       13.72      4.19 o 
 -15   1   2        0.58        1.20      3.26 o 
 -14   1   2        3.85        2.81      3.12 o 
 -13   1   2        3.14        4.21      2.98 o 
 -12   1   2        4.80        0.79      2.76 o 
 -11   1   2        0.15        0.64      2.62 o 
 -10   1   2       89.98       84.30      2.71 o 
  -9   1   2       41.60       47.83      1.95 o 
  -8   1   2       50.07       51.77      1.68 o 
  -7   1   2     1179.19     1196.97     11.49 o 
  -6   1   2       37.27       36.24      1.85 o 
  -5   1   2      395.19      374.42      3.85 o 
  -4   1   2       82.90       85.36      1.18 o 
  -3   1   2      253.84      234.14      2.84 o 
  -2   1   2      454.83      470.80      3.21 o 
  -1   1   2      681.48      670.30      7.88 o 
   0   1   2     3329.92     3315.17     21.16 o 
   1   1   2     4546.33     4581.07     25.02 o 
   2   1   2       43.58       49.36      0.62 o 
   3   1   2     1398.29     1382.33      8.55 o 
   4   1   2      401.90      393.30      3.14 o 
   5   1   2      500.57      533.48      4.65 o 
   6   1   2       22.52       27.76      1.00 o 
   7   1   2      232.02      223.88      2.80 o 
   8   1   2      580.88      565.93      6.18 o 
   9   1   2        2.43        1.58      0.91 o 
  10   1   2       24.03       28.97      1.80 o 
  11   1   2       57.27       52.32      2.64 o 
  12   1   2        5.26        1.46      2.62 o 
  13   1   2        0.10        1.90      2.69 o 
  14   1   2       16.79       17.33      3.89 o 
  15   1   2        9.84       16.85      4.11 o 
  16   1   2       10.42        9.56      4.10 o 
 -16   2   2        9.69        8.82      5.61 o 
 -15   2   2        0.56        0.01      3.81 o 
 -14   2   2        0.22        3.77      3.41 o 
 -13   2   2        0.01        0.05      1.95 o 
 -12   2   2       13.01        9.99      2.15 o 
 -11   2   2        0.29       -2.26      2.26 o 
 -10   2   2       59.13       53.04      1.89 o 
  -9   2   2       43.45       44.21      2.23 o 
  -8   2   2       73.37       66.77      2.01 o 
  -7   2   2       39.92       49.60      1.48 o 
  -6   2   2      817.81      854.29      6.41 o 
  -5   2   2     1368.18     1446.85     14.60 o 
  -4   2   2     1293.42     1322.64      8.42 o 
  -3   2   2      174.70      184.13      1.84 o 
  -2   2   2      793.39      825.59      7.00 o 
  -1   2   2     2380.55     2439.06     22.95 o 
   0   2   2     1966.10     1949.57     13.51 o 
   1   2   2        9.39       13.53      0.79 o 
   2   2   2      411.59      440.46      3.72 o 
   3   2   2       21.62       19.39      0.58 o 
   4   2   2      259.44      244.23      2.69 o 
   5   2   2       64.51       82.84      1.38 o 
   6   2   2       54.59       42.10      1.19 o 
   7   2   2      342.63      351.60      3.70 o 
   8   2   2      177.40      173.62      2.48 o 
   9   2   2       79.27       88.35      1.96 o 
  10   2   2      102.17       99.32      2.28 o 
  11   2   2       12.54       16.75      1.79 o 
  12   2   2        0.46        0.98      2.03 o 
  13   2   2       79.94       80.20      4.21 o 
  14   2   2        0.32        3.79      2.14 o 
  15   2   2        0.66        3.77      4.01 o 
  16   2   2       17.38       23.64      6.81 o 
 -15   3   2        2.19        4.24      3.27 o 
 -14   3   2        0.00       -2.59      2.59 o 
 -13   3   2        9.73       10.86      2.28 o 
 -12   3   2        0.35        1.33      1.84 o 
 -11   3   2       61.50       59.01      2.97 o 
 -10   3   2       41.61       44.47      1.99 o 
  -9   3   2       62.71       61.11      1.96 o 
  -8   3   2        0.01       -0.58      0.80 o 
  -7   3   2      140.26      142.51      2.15 o 
  -6   3   2       10.76       13.23      0.82 o 
  -5   3   2       58.74       52.07      1.02 o 
  -4   3   2        0.09        2.46      0.58 o 
  -3   3   2     1148.60     1221.54     10.28 o 
  -2   3   2        6.05        5.28      0.75 o 
  -1   3   2        0.25        1.00      1.56 o 
   0   3   2      289.83      272.43      5.21 o 
   1   3   2       71.85       72.19      1.66 o 
   2   3   2      211.55      233.77      3.25 o 
   3   3   2     1036.80     1056.86      9.16 o 
   4   3   2      185.65      160.31      1.87 o 
   5   3   2      353.70      323.72      2.72 o 
   6   3   2      257.18      249.11      2.86 o 
   7   3   2       36.82       38.25      1.50 o 
   8   3   2       55.37       62.36      1.85 o 
   9   3   2        8.87        9.13      1.03 o 
  10   3   2       47.93       55.61      1.93 o 
  11   3   2      255.33      238.83      7.53 o 
  12   3   2        1.63        3.61      2.40 o 
  13   3   2        0.63        0.66      2.50 o 
  14   3   2        1.68       -0.67      2.55 o 
  15   3   2       38.20       34.27      7.41 o 
 -14   4   2        0.02        3.41      3.13 o 
 -13   4   2        2.74       -0.77      2.74 o 
 -12   4   2        7.98        9.49      2.34 o 
 -11   4   2       11.97       11.80      1.97 o 
 -10   4   2       35.72       37.07      1.79 o 
  -9   4   2        0.34       -0.95      0.95 o 
  -8   4   2        0.82       -0.54      0.88 o 
  -7   4   2       34.79       35.47      1.38 o 
  -6   4   2       12.96       15.50      0.89 o 
  -5   4   2       56.09       53.10      1.38 o 
  -4   4   2       84.07       85.80      2.01 o 
  -3   4   2        6.02        5.73      0.77 o 
  -2   4   2      117.40      125.49      3.28 o 
  -1   4   2      147.23      142.94      5.24 o 
   0   4   2       87.61       91.87      4.04 o 
   1   4   2        8.79        9.55      1.61 o 
   2   4   2       66.39       64.26      2.72 o 
   3   4   2       86.01       78.23      2.30 o 
   4   4   2      403.60      406.96      5.32 o 
   5   4   2        5.51        4.98      0.60 o 
   6   4   2        2.24        1.21      0.62 o 
   7   4   2       97.28       90.75      2.05 o 
   8   4   2      253.73      245.33      3.50 o 
   9   4   2        3.81        3.07      1.02 o 
  10   4   2        5.63        6.95      1.16 o 
  11   4   2       15.65       16.83      2.40 o 
  12   4   2        0.01       -1.55      5.21 o 
  13   4   2       12.67        8.96      3.71 o 
  14   4   2       15.64       18.84      3.74 o 
 -12   5   2       12.11       12.18      2.81 o 
 -11   5   2        0.50       -0.21      2.63 o 
 -10   5   2        3.94        3.57      1.69 o 
  -9   5   2        3.71        3.04      1.08 o 
  -8   5   2        4.13        3.32      1.01 o 
  -7   5   2       45.38       48.45      1.83 o 
  -6   5   2        0.03        1.85      0.89 o 
  -5   5   2       47.38       46.37      1.85 o 
  -4   5   2       11.86        8.98      1.81 o 
  -3   5   2       57.55       61.19      2.97 o 
  -2   5   2        0.00        0.19      1.59 o 
  -1   5   2       80.71       89.16      3.85 o 
   0   5   2        6.55        6.76      2.14 o 
   1   5   2      670.09      667.71     11.50 o 
   2   5   2      269.49      264.24      5.54 o 
   3   5   2        3.30        4.48      1.75 o 
   4   5   2       61.21       60.14      2.33 o 
   5   5   2      144.78      132.98      2.28 o 
   6   5   2        9.91       10.26      0.92 o 
   7   5   2       13.54       12.53      1.09 o 
   8   5   2        0.20       -0.93      0.93 o 
   9   5   2        3.34        5.16      1.19 o 
  10   5   2        6.10        5.19      1.37 o 
  11   5   2        0.17       -1.21      1.90 o 
  12   5   2        0.61        3.95      6.71 o 
 -10   6   2        0.88        1.88      1.38 o 
  -9   6   2       12.84       18.73      1.51 o 
  -8   6   2       12.80       12.92      1.45 o 
  -7   6   2        1.45        1.33      0.94 o 
  -6   6   2        3.82        2.94      0.87 o 
  -5   6   2        0.59        1.63      2.47 o 
  -4   6   2        2.20       -1.16      1.83 o 
  -3   6   2       25.68       28.89      2.63 o 
  -2   6   2        3.06        2.45      2.71 o 
  -1   6   2        4.49        4.63      1.88 o 
   0   6   2       33.38       36.50      3.14 o 
   1   6   2       23.73       18.23      3.47 o 
   2   6   2       19.06       17.51      3.61 o 
   3   6   2       40.14       39.92      3.30 o 
   4   6   2        0.65       -0.21      2.31 o 
   5   6   2       31.11       31.43      2.09 o 
   6   6   2        2.09        1.35      0.92 o 
   7   6   2        2.23        1.50      0.98 o 
   8   6   2        4.39        0.60      1.09 o 
   9   6   2        4.26        4.48      1.47 o 
  10   6   2        2.68        2.80      2.02 o 
  -7   7   2       11.23       11.76      1.52 o 
  -6   7   2        0.22       -1.02      1.78 o 
  -5   7   2        1.79        1.76      2.83 o 
  -4   7   2        0.18        4.24      2.89 o 
  -3   7   2       18.60       19.32      2.60 o 
  -2   7   2        0.13        2.73      2.10 o 
  -1   7   2        1.16        2.49      2.11 o 
   0   7   2        6.16        9.46      2.26 o 
   1   7   2        0.02        1.16      2.36 o 
   2   7   2        6.59        6.07      3.41 o 
   3   7   2       19.21       17.03      5.61 o 
   4   7   2        0.89       -4.21      4.21 o 
   5   7   2        0.04       -2.11      4.11 o 
   6   7   2        0.48       -0.07      1.22 o 
 -15   0   3        0.18       -3.81      3.81 o 
 -13   0   3       19.64       21.84      5.61 o 
 -11   0   3       35.99       41.88      6.21 o 
  -9   0   3       21.56       20.75      2.62 o 
  -7   0   3       14.24       22.79      1.41 o 
  -5   0   3       43.67       44.50      1.17 o 
  -3   0   3       70.76       70.27      5.30 o 
  -1   0   3     5147.84     4867.55     50.47 o 
   1   0   3      866.39      848.43      7.90 o 
   3   0   3      249.46      231.28      2.79 o 
   5   0   3       58.58       43.00      1.31 o 
   7   0   3      744.16      792.03      8.80 o 
   9   0   3        6.26        6.68      4.51 o 
  11   0   3       16.72       18.03      4.81 o 
  13   0   3        5.80        1.80      4.01 o 
  15   0   3        9.53       -1.00      4.61 o 
 -16   1   3        3.12       -1.94      3.47 o 
 -15   1   3        0.82       -2.97      2.97 o 
 -14   1   3        0.31       -2.76      2.76 o 
 -13   1   3       36.61       41.50      4.82 o 
 -12   1   3        0.56       -0.60      2.69 o 
 -11   1   3      146.00      145.93     14.63 o 
 -10   1   3       24.85       27.07      1.73 o 
  -9   1   3       49.61       51.40      2.04 o 
  -8   1   3       16.34       12.53      1.05 o 
  -7   1   3        1.16        3.51      0.88 o 
  -6   1   3        1.69        1.61      0.68 o 
  -5   1   3       62.78       63.56      1.41 o 
  -4   1   3     1480.13     1435.76     11.33 o 
  -3   1   3     1145.08     1136.70      8.34 o 
  -2   1   3      218.65      221.34      1.84 o 
  -1   1   3      717.18      730.10      4.23 o 
   0   1   3     5138.43     5133.83     26.96 o 
   1   1   3     2573.20     2571.91     13.21 o 
   2   1   3      367.02      341.00      2.31 o 
   3   1   3      395.45      429.13      2.90 o 
   4   1   3       22.70       22.01      0.66 o 
   5   1   3      802.25      841.20      6.31 o 
   6   1   3      501.47      500.75      4.37 o 
   7   1   3      298.04      271.31      2.79 o 
   8   1   3       64.19       66.69      1.83 o 
   9   1   3       39.65       39.19      2.16 o 
  10   1   3       26.53       25.64      3.59 o 
  11   1   3      231.67      219.74      7.72 o 
  12   1   3       88.37      101.11      6.81 o 
  13   1   3        8.93       12.02      5.71 o 
  14   1   3        0.11       -1.06      2.79 o 
  15   1   3       18.41       34.06      4.96 o 
  16   1   3       14.20       16.32      4.60 o 
 -16   2   3        2.45       -0.40      5.01 o 
 -15   2   3        3.78       -3.04      3.04 o 
 -14   2   3        6.31        6.19      3.31 o 
 -13   2   3        5.61        9.36      2.30 o 
 -12   2   3        0.75       -0.80      1.79 o 
 -11   2   3       16.46       14.30      2.35 o 
 -10   2   3        0.00       -0.56      1.00 o 
  -9   2   3      228.46      223.90      3.30 o 
  -8   2   3       36.53       39.26      1.51 o 
  -7   2   3        1.42        5.58      0.76 o 
  -6   2   3      250.00      261.07      2.95 o 
  -5   2   3       39.68       42.48      1.11 o 
  -4   2   3     1365.97     1443.56      9.98 o 
  -3   2   3      210.65      261.13      2.13 o 
  -2   2   3        0.03       -0.16      0.43 o 
  -1   2   3       63.19       51.88      1.01 o 
   0   2   3      426.08      415.70      3.22 o 
   1   2   3      123.38      106.45      1.46 o 
   2   2   3      703.21      709.71      4.95 o 
   3   2   3     1419.45     1392.17      7.86 o 
   4   2   3      752.47      754.80      5.35 o 
   5   2   3        1.84        1.11      0.52 o 
   6   2   3      107.44      122.37      1.82 o 
   7   2   3        0.46        1.39      0.63 o 
   8   2   3       15.00       11.57      0.87 o 
   9   2   3      936.42      882.58      7.91 o 
  10   2   3       21.95       25.04      1.47 o 
  11   2   3       25.26       30.36      2.76 o 
  12   2   3       28.16       28.76      2.86 o 
  13   2   3        6.46       10.92      3.14 o 
  14   2   3       12.42       10.91      2.86 o 
  15   2   3        3.04       -0.20      4.81 o 
 -15   3   3        0.14        4.91      3.26 o 
 -14   3   3        0.04       -1.64      2.78 o 
 -13   3   3        0.01        2.15      3.60 o 
 -12   3   3        5.02        2.50      2.62 o 
 -11   3   3       32.75       38.11      2.63 o 
 -10   3   3      166.02      172.80      2.92 o 
  -9   3   3        4.15        2.93      0.90 o 
  -8   3   3      242.97      251.57      3.15 o 
  -7   3   3       32.50       37.59      1.27 o 
  -6   3   3      310.93      316.87      3.27 o 
  -5   3   3       31.78       25.75      0.83 o 
  -4   3   3       45.14       50.47      1.45 o 
  -3   3   3      123.63      120.21      2.34 o 
  -2   3   3       70.01       77.36      1.33 o 
  -1   3   3       31.44       25.77      1.69 o 
   0   3   3      837.70      866.70      8.95 o 
   1   3   3       86.07       83.87      1.64 o 
   2   3   3      255.33      278.52      3.08 o 
   3   3   3       77.70       60.21      2.23 o 
   4   3   3      149.95      155.74      1.74 o 
   5   3   3        0.33        1.24      0.67 o 
   6   3   3      225.62      218.25      2.66 o 
   7   3   3        3.80        2.97      1.07 o 
   8   3   3      265.74      254.68      3.25 o 
   9   3   3        8.55       11.17      1.07 o 
  10   3   3      118.31      105.56      2.57 o 
  11   3   3       19.32       19.59      3.02 o 
  12   3   3       37.37       37.28      3.89 o 
  13   3   3        8.69        8.07      2.89 o 
  14   3   3       37.27       41.68      7.41 o 
  15   3   3        0.00        0.60      4.61 o 
 -14   4   3        1.45       -0.63      3.11 o 
 -13   4   3        2.90        4.86      2.48 o 
 -12   4   3        3.64        7.51      2.42 o 
 -11   4   3       10.01        8.56      1.82 o 
 -10   4   3        0.67        1.61      1.06 o 
  -9   4   3       16.04       16.30      1.27 o 
  -8   4   3       39.13       36.83      1.54 o 
  -7   4   3       35.23       31.07      1.71 o 
  -6   4   3       47.01       46.40      1.32 o 
  -5   4   3        3.17        4.64      0.58 o 
  -4   4   3      125.46      129.98      2.22 o 
  -3   4   3       17.69       18.57      1.17 o 
  -2   4   3       93.47       89.36      3.27 o 
  -1   4   3       17.26       16.37      2.03 o 
   0   4   3        0.00       -1.47      1.47 o 
   1   4   3      132.77      128.64      3.43 o 
   2   4   3       33.53       40.53      1.79 o 
   3   4   3        1.25        1.82      0.90 o 
   4   4   3       74.27       78.36      1.62 o 
   5   4   3      234.52      221.09      2.43 o 
   6   4   3       17.12       19.20      1.32 o 
   7   4   3      171.62      167.78      2.72 o 
   8   4   3        3.00        4.60      0.99 o 
   9   4   3       14.88       16.96      1.33 o 
  10   4   3        5.55        6.09      1.22 o 
  11   4   3        9.96        6.36      2.68 o 
  12   4   3        1.96        1.89      2.50 o 
  13   4   3        7.04        9.04      3.13 o 
  14   4   3        0.12        1.00      5.01 o 
 -12   5   3        1.45        3.25      2.35 o 
 -11   5   3        1.51        1.17      2.14 o 
 -10   5   3       18.01       17.70      1.51 o 
  -9   5   3       36.30       34.28      1.68 o 
  -8   5   3        4.51        4.59      1.07 o 
  -7   5   3       14.23       16.47      1.16 o 
  -6   5   3        1.87        1.49      0.74 o 
  -5   5   3       49.31       49.35      1.59 o 
  -4   5   3       27.31       27.69      2.27 o 
  -3   5   3       26.69       31.45      2.38 o 
  -2   5   3      113.66      116.86      3.73 o 
  -1   5   3       39.56       38.90      2.94 o 
   0   5   3      119.15      112.26      3.60 o 
   1   5   3       17.76       19.03      3.11 o 
   2   5   3        2.40        3.67      2.04 o 
   3   5   3      264.77      252.30      5.38 o 
   4   5   3        5.54        7.86      1.44 o 
   5   5   3      134.91      129.44      2.58 o 
   6   5   3        7.35        7.09      0.89 o 
   7   5   3        8.71        6.28      1.00 o 
   8   5   3        6.38        5.05      1.07 o 
   9   5   3        0.20       -0.99      0.99 o 
  10   5   3        5.62        6.16      1.58 o 
  11   5   3        0.06       -1.10      2.69 o 
  12   5   3        3.25        7.03      3.02 o 
 -10   6   3        3.28        1.33      1.45 o 
  -9   6   3        0.24        0.56      1.20 o 
  -8   6   3        9.57        9.66      1.24 o 
  -7   6   3        5.91        4.88      1.02 o 
  -6   6   3       74.99       86.44      2.42 o 
  -5   6   3        0.02        1.84      1.80 o 
  -4   6   3       36.82       33.19      2.74 o 
  -3   6   3       16.48       14.65      2.28 o 
  -2   6   3       56.52       62.34      3.44 o 
  -1   6   3       47.03       47.64      2.76 o 
   0   6   3        0.73        1.66      2.06 o 
   1   6   3       75.52       66.06      3.92 o 
   2   6   3       62.61       55.96      7.21 o 
   3   6   3       28.98       29.78      6.61 o 
   4   6   3       41.02       41.61      3.55 o 
   5   6   3        5.12        6.38      1.18 o 
   6   6   3       13.63       13.58      1.07 o 
   7   6   3       17.99       17.34      1.31 o 
   8   6   3        4.99        5.47      1.25 o 
   9   6   3        2.32        0.21      1.21 o 
  10   6   3        6.02        4.23      1.80 o 
  -7   7   3        0.70        1.10      1.35 o 
  -6   7   3        0.39       -1.43      1.43 o 
  -5   7   3        1.07        6.23      3.14 o 
  -4   7   3        4.66        3.72      4.65 o 
  -3   7   3        0.27        5.03      1.98 o 
  -2   7   3        0.02        0.71      1.98 o 
  -1   7   3        1.08       -1.31      2.03 o 
   0   7   3        3.37        3.88      2.17 o 
   1   7   3       14.15        5.98      2.66 o 
   2   7   3        5.83        4.10      2.98 o 
   3   7   3        1.31        0.19      2.94 o 
   4   7   3        0.48       -4.41      4.61 o 
   5   7   3        3.01        1.06      1.86 o 
   6   7   3        5.88        4.36      1.71 o 
 -16   0   4        2.95       -3.61      4.81 o 
 -14   0   4        6.03        0.00      4.21 o 
 -12   0   4        0.35       -3.41      3.61 o 
 -10   0   4       18.64       21.24      4.81 o 
  -8   0   4      120.97      133.19      4.37 o 
  -6   0   4      748.43      737.74      7.38 o 
  -4   0   4      226.83      211.42      2.57 o 
  -2   0   4      625.36      613.47      7.08 o 
   0   0   4     7544.44     7370.80     75.01 o 
   2   0   4        7.26        9.00      0.75 o 
   4   0   4        2.93        0.72      0.44 o 
   6   0   4      161.66      183.60      3.27 o 
   8   0   4       63.30       53.06      2.55 o 
  10   0   4       82.86       82.56      7.62 o 
  12   0   4       48.46       41.68      6.61 o 
  14   0   4        4.21        8.22      4.81 o 
  16   0   4        3.06        0.60      5.01 o 
 -16   1   4       13.68       15.66      4.45 o 
 -15   1   4        0.77       -2.97      2.97 o 
 -14   1   4        0.02        3.45      3.11 o 
 -13   1   4        7.31        8.22      3.40 o 
 -12   1   4      117.56      112.80      6.37 o 
 -11   1   4        7.19        6.81      2.98 o 
 -10   1   4      108.90      112.85      4.19 o 
  -9   1   4       71.85       66.89      3.35 o 
  -8   1   4        5.35        6.81      0.94 o 
  -7   1   4      232.87      258.46      3.51 o 
  -6   1   4      126.52      137.07      2.25 o 
  -5   1   4       20.04       22.18      0.86 o 
  -4   1   4       28.53       21.65      1.01 o 
  -3   1   4       96.08       95.93      1.42 o 
  -2   1   4       77.03       64.36      1.05 o 
  -1   1   4     2253.03     2167.42     13.61 o 
   0   1   4    15264.25    15820.54     93.81 o 
   1   1   4      905.37      899.09      5.42 o 
   2   1   4        8.29        9.42      0.39 o 
   3   1   4        2.31        2.08      0.32 o 
   4   1   4     1100.74     1147.81      7.99 o 
   5   1   4      310.62      300.98      3.00 o 
   6   1   4       87.29       79.62      1.26 o 
   7   1   4       65.63       80.40      1.65 o 
   8   1   4        8.09        9.72      0.81 o 
   9   1   4      154.98      148.23      2.98 o 
  10   1   4      462.18      425.81      6.99 o 
  11   1   4       24.78       18.39      3.39 o 
  12   1   4       14.04       15.14      4.71 o 
  13   1   4        2.81        7.13      4.01 o 
  14   1   4        0.02       -1.32      5.01 o 
  15   1   4       30.10       32.19      4.81 o 
  16   1   4        0.12        0.00      3.47 o 
 -16   2   4        0.02       -4.41      4.41 o 
 -15   2   4        0.00        2.02      3.53 o 
 -14   2   4        1.51        6.22      2.31 o 
 -13   2   4        0.40       -1.83      1.83 o 
 -12   2   4        1.38       -1.83      1.93 o 
 -11   2   4        1.79        1.82      2.41 o 
 -10   2   4       17.04       14.37      1.27 o 
  -9   2   4       56.41       53.54      1.83 o 
  -8   2   4       10.75        9.42      0.95 o 
  -7   2   4      297.02      289.33      3.35 o 
  -6   2   4       25.40       27.44      1.33 o 
  -5   2   4       73.98       65.75      1.27 o 
  -4   2   4        1.49       -0.14      0.43 o 
  -3   2   4        0.00        0.08      0.35 o 
  -2   2   4      714.44      757.90      5.14 o 
  -1   2   4      491.85      480.81      4.43 o 
   0   2   4      409.06      450.54      3.50 o 
   1   2   4      215.67      208.63      1.92 o 
   2   2   4      126.87      153.34      1.32 o 
   3   2   4      102.62      109.00      1.16 o 
   4   2   4      398.29      476.36      3.40 o 
   5   2   4      168.80      175.26      2.09 o 
   6   2   4       11.81       14.12      0.81 o 
   7   2   4      145.58      145.50      2.15 o 
   8   2   4      254.10      246.28      3.03 o 
   9   2   4      194.85      187.78      2.70 o 
  10   2   4        7.81        4.47      1.42 o 
  11   2   4       10.07       13.37      3.04 o 
  12   2   4       73.65       71.75      3.88 o 
  13   2   4       31.48       38.82      3.26 o 
  14   2   4       20.07       27.55      4.45 o 
  15   2   4        0.00        1.40      4.41 o 
 -15   3   4        5.11        7.47      3.47 o 
 -14   3   4        0.00       -1.62      2.08 o 
 -13   3   4        0.93        2.38      2.14 o 
 -12   3   4       21.24       18.26      3.31 o 
 -11   3   4       57.51       68.89      9.48 o 
 -10   3   4       24.45       24.31      1.45 o 
  -9   3   4      134.70      127.31      2.46 o 
  -8   3   4        4.29        5.25      0.90 o 
  -7   3   4        2.13        2.76      0.80 o 
  -6   3   4       25.37       30.46      1.11 o 
  -5   3   4       38.61       40.62      1.05 o 
  -4   3   4        7.18       12.94      0.83 o 
  -3   3   4     1100.20     1152.78     10.76 o 
  -2   3   4       20.91       32.55      1.16 o 
  -1   3   4       13.95       22.95      1.00 o 
   0   3   4      743.29      722.29      6.00 o 
   1   3   4      203.08      210.45      2.46 o 
   2   3   4       12.39        7.65      0.81 o 
   3   3   4        0.17       -0.10      0.39 o 
   4   3   4       19.07       17.71      0.71 o 
   5   3   4       57.24       59.75      1.27 o 
   6   3   4      194.99      183.30      2.44 o 
   7   3   4        2.03        1.05      0.74 o 
   8   3   4       48.00       48.98      1.60 o 
   9   3   4      275.51      262.60      3.44 o 
  10   3   4        3.57        2.90      1.26 o 
  11   3   4       48.01       45.41      3.90 o 
  12   3   4        0.26        3.23      2.81 o 
  13   3   4        0.03       -2.11      2.11 o 
  14   3   4        6.85        5.61      4.61 o 
  15   3   4        0.31        9.82      5.61 o 
 -14   4   4        0.07       -2.04      3.08 o 
 -13   4   4        4.64        4.30      2.76 o 
 -12   4   4        2.09        0.35      2.12 o 
 -11   4   4       28.13       28.27      2.50 o 
 -10   4   4        0.01        0.31      1.06 o 
  -9   4   4       23.53       25.80      1.48 o 
  -8   4   4       25.10       24.97      1.34 o 
  -7   4   4       47.18       46.31      1.55 o 
  -6   4   4      115.61      127.95      1.99 o 
  -5   4   4       21.66       24.55      0.95 o 
  -4   4   4       18.74       18.88      1.44 o 
  -3   4   4       22.32       23.71      1.32 o 
  -2   4   4       38.83       37.43      1.44 o 
  -1   4   4        0.09        0.81      1.56 o 
   0   4   4      135.29      129.72      4.83 o 
   1   4   4       59.75       59.20      2.21 o 
   2   4   4        2.87        1.17      1.24 o 
   3   4   4       26.95       27.46      1.72 o 
   4   4   4      138.42      131.54      2.09 o 
   5   4   4      247.68      231.14      2.46 o 
   6   4   4        8.77        7.57      1.02 o 
   7   4   4      114.88      115.29      2.31 o 
   8   4   4      230.00      234.57      3.90 o 
   9   4   4      109.99      100.30      2.45 o 
  10   4   4       24.87       24.75      2.05 o 
  11   4   4        0.17        1.20      2.40 o 
  12   4   4        1.93        4.87      5.21 o 
  13   4   4        3.33       -0.60      4.61 o 
 -12   5   4        0.98        2.70      3.33 o 
 -11   5   4        3.41        4.30      2.20 o 
 -10   5   4        0.03       -0.39      1.25 o 
  -9   5   4       15.39       13.61      1.32 o 
  -8   5   4       13.36       19.49      1.36 o 
  -7   5   4       66.00       60.07      1.71 o 
  -6   5   4       41.59       38.92      1.31 o 
  -5   5   4        7.92        8.48      0.85 o 
  -4   5   4       44.58       44.95      2.24 o 
  -3   5   4        2.38        1.28      1.64 o 
  -2   5   4       11.81       14.10      2.06 o 
  -1   5   4      140.63      143.11      4.00 o 
   0   5   4       28.22       27.93      2.31 o 
   1   5   4        0.32        1.43      1.75 o 
   2   5   4        9.50        9.96      2.74 o 
   3   5   4        5.04        5.91      1.59 o 
   4   5   4        6.34        6.41      0.97 o 
   5   5   4        1.69        1.26      0.83 o 
   6   5   4       24.16       25.60      1.25 o 
   7   5   4       10.74        7.21      1.22 o 
   8   5   4       17.82       16.80      1.33 o 
   9   5   4        6.75        4.38      1.16 o 
  10   5   4       18.64       20.69      2.09 o 
  11   5   4       23.62       33.10      4.10 o 
  12   5   4        0.05        0.80      4.41 o 
 -10   6   4        2.76        1.57      1.40 o 
  -9   6   4        0.17        0.60      1.19 o 
  -8   6   4        1.80        0.71      1.26 o 
  -7   6   4       37.63       47.83      1.76 o 
  -6   6   4       19.09       19.92      1.28 o 
  -5   6   4       76.11       73.58      2.71 o 
  -4   6   4        2.78        5.33      1.97 o 
  -3   6   4        0.77       -0.17      2.66 o 
  -2   6   4       32.36       34.57      2.46 o 
  -1   6   4        6.58        3.82      1.93 o 
   0   6   4       33.33       38.27      3.18 o 
   1   6   4        1.14        1.82      2.55 o 
   2   6   4        0.96        4.68      2.22 o 
   3   6   4       28.13       34.53      4.14 o 
   4   6   4        0.14       -0.71      1.64 o 
   5   6   4       13.01       10.41      1.96 o 
   6   6   4        4.90        4.62      1.02 o 
   7   6   4        5.61        3.11      1.67 o 
   8   6   4        1.10        0.57      1.21 o 
   9   6   4        3.92        5.28      1.94 o 
  -6   7   4        0.35       -0.73      1.30 o 
  -5   7   4        0.53       -0.56      2.87 o 
  -4   7   4        3.09       -2.00      2.76 o 
  -3   7   4        0.08       -2.09      2.09 o 
  -2   7   4        3.92        4.05      2.18 o 
  -1   7   4        0.09        0.04      2.06 o 
   0   7   4       64.60       69.14      3.85 o 
   1   7   4        6.56        7.51      2.81 o 
   2   7   4        0.25       -1.94      2.36 o 
   3   7   4        0.01        0.70      2.97 o 
   4   7   4       11.64        9.93      1.96 o 
   5   7   4        0.25        1.62      2.32 o 
   6   7   4       11.30       15.75      3.01 o 
 -15   0   5       13.69       11.22      5.81 o 
 -13   0   5       15.25       13.02      5.21 o 
 -11   0   5       32.32       19.24      5.01 o 
  -9   0   5       31.12       30.78      2.67 o 
  -7   0   5      446.14      475.49      5.32 o 
  -5   0   5        0.21       -0.48      0.48 o 
  -3   0   5      342.48      356.91      3.46 o 
  -1   0   5    10347.17    10477.26    102.39 o 
   1   0   5       52.17       66.64      1.29 o 
   3   0   5      129.62      109.15      1.87 o 
   5   0   5     1237.84     1372.33     13.42 o 
   7   0   5       56.98       56.30      1.62 o 
   9   0   5      109.55      120.45      3.94 o 
  11   0   5        3.22        2.81      1.45 o 
  13   0   5        8.16       10.22      4.81 o 
  15   0   5        2.88        3.81      4.41 o 
 -16   1   5        3.00       -3.25      3.25 o 
 -15   1   5        0.10       -3.19      3.19 o 
 -14   1   5        0.53       -2.82      2.82 o 
 -13   1   5        2.25        2.46      2.97 o 
 -12   1   5       18.10       20.64      3.75 o 
 -11   1   5       84.63       98.76      5.96 o 
 -10   1   5       67.08       70.16      5.10 o 
  -9   1   5        0.62        0.74      0.49 o 
  -8   1   5       44.28       45.82      1.84 o 
  -7   1   5       24.14       26.62      1.24 o 
  -6   1   5       43.82       43.48      1.32 o 
  -5   1   5      335.21      333.72      3.41 o 
  -4   1   5      207.61      206.30      2.48 o 
  -3   1   5       59.56       61.30      1.19 o 
  -2   1   5      110.94       98.20      1.33 o 
  -1   1   5     9682.17     9686.74     62.71 o 
   0   1   5     1364.79     1368.19      9.28 o 
   1   1   5        8.65       13.49      0.64 o 
   2   1   5      883.67      887.13      5.58 o 
   3   1   5      328.64      328.27      2.30 o 
   4   1   5       36.44       42.77      0.96 o 
   5   1   5      122.31      130.93      1.64 o 
   6   1   5       92.85      113.04      1.47 o 
   7   1   5      288.23      322.40      3.19 o 
   8   1   5        3.79        4.74      0.56 o 
   9   1   5       50.03       42.17      2.00 o 
  10   1   5       19.10       20.52      3.47 o 
  11   1   5      262.83      248.51      8.36 o 
  12   1   5       13.58       14.61      3.39 o 
  13   1   5        5.52        5.12      3.04 o 
  14   1   5        6.99        5.96      3.19 o 
  15   1   5       19.44       31.14      4.81 o 
  16   1   5       14.29       19.44      4.82 o 
 -16   2   5        5.38        5.41      5.81 o 
 -15   2   5        5.47        0.60      4.81 o 
 -14   2   5        0.25       -1.61      1.96 o 
 -13   2   5        0.00       -2.93      2.93 o 
 -12   2   5        5.79        4.68      2.18 o 
 -11   2   5        0.53       -2.23      2.23 o 
 -10   2   5       91.23       85.67      2.49 o 
  -9   2   5      114.19      108.83      2.41 o 
  -8   2   5      171.58      174.11      2.78 o 
  -7   2   5        2.31        2.03      0.75 o 
  -6   2   5      134.08      143.84      2.12 o 
  -5   2   5       97.04      109.73      1.73 o 
  -4   2   5        0.16       -0.02      0.44 o 
  -3   2   5       88.89       98.05      1.31 o 
  -2   2   5      221.00      244.47      2.09 o 
  -1   2   5      336.83      369.03      2.49 o 
   0   2   5       40.79       42.55      0.65 o 
   1   2   5      845.69      843.15      5.29 o 
   2   2   5       18.80       21.42      0.78 o 
   3   2   5       12.57       15.10      0.55 o 
   4   2   5      121.99      132.37      1.37 o 
   5   2   5        0.26        0.21      0.50 o 
   6   2   5       64.24       57.12      1.39 o 
   7   2   5        0.99        1.38      0.77 o 
   8   2   5      138.77      130.62      2.40 o 
   9   2   5        1.56        1.27      0.84 o 
  10   2   5        5.55        5.53      1.73 o 
  11   2   5        3.75        4.30      1.75 o 
  12   2   5       29.49       30.03      2.79 o 
  13   2   5        2.04       -0.30      2.55 o 
  14   2   5        7.50        8.42      5.01 o 
  15   2   5       15.13       15.63      6.41 o 
 -15   3   5        2.73        2.27      3.31 o 
 -14   3   5       23.13       25.06      3.54 o 
 -13   3   5        0.25        0.48      2.01 o 
 -12   3   5        0.03        1.10      2.09 o 
 -11   3   5       35.49       36.25      3.19 o 
 -10   3   5      168.29      148.11      2.82 o 
  -9   3   5        3.24        0.56      0.89 o 
  -8   3   5        1.40        2.33      0.86 o 
  -7   3   5        1.01       -0.49      0.71 o 
  -6   3   5       19.90       17.05      0.93 o 
  -5   3   5       23.65       29.69      1.25 o 
  -4   3   5       10.16        8.80      0.57 o 
  -3   3   5        0.25        0.68      0.40 o 
  -2   3   5      427.49      444.60      5.32 o 
  -1   3   5      185.65      171.16      2.32 o 
   0   3   5      421.71      453.41      5.70 o 
   1   3   5       16.76       18.45      0.85 o 
   2   3   5       68.07       79.85      1.48 o 
   3   3   5       30.80       25.52      1.17 o 
   4   3   5      102.28      111.73      1.68 o 
   5   3   5        0.09        0.22      0.58 o 
   6   3   5        0.71        2.92      0.76 o 
   7   3   5       30.95       32.05      1.29 o 
   8   3   5      128.55      119.29      2.22 o 
   9   3   5       73.48       67.97      1.99 o 
  10   3   5       29.59       33.75      2.68 o 
  11   3   5       31.13       24.41      3.15 o 
  12   3   5        2.11        0.31      3.31 o 
  13   3   5        0.12        7.61      4.81 o 
  14   3   5       16.71       14.03      6.01 o 
 -14   4   5        1.02        3.79      2.56 o 
 -13   4   5        1.51        2.34      2.36 o 
 -12   4   5        4.66        2.12      2.25 o 
 -11   4   5        0.16        0.03      2.84 o 
 -10   4   5       63.77       74.54      2.72 o 
  -9   4   5       64.14       60.62      2.04 o 
  -8   4   5      189.69      172.54      2.87 o 
  -7   4   5       27.58       19.57      1.18 o 
  -6   4   5      161.27      154.90      2.24 o 
  -5   4   5        0.53        0.88      0.65 o 
  -4   4   5        7.78        7.00      0.58 o 
  -3   4   5      288.77      294.52      3.97 o 
  -2   4   5       82.27       81.85      2.09 o 
  -1   4   5      236.44      236.06      3.22 o 
   0   4   5       10.23        8.92      0.88 o 
   1   4   5        3.10        6.73      0.83 o 
   2   4   5       13.93       14.60      1.08 o 
   3   4   5       49.22       45.49      1.37 o 
   4   4   5      226.36      216.36      2.63 o 
   5   4   5       14.24       10.64      0.91 o 
   6   4   5      313.51      299.65      3.98 o 
   7   4   5        0.48        0.49      0.86 o 
   8   4   5       44.80       49.44      1.80 o 
   9   4   5       16.92       19.89      1.50 o 
  10   4   5        5.12        3.21      1.48 o 
  11   4   5        5.29        5.79      2.50 o 
  12   4   5        1.01        6.41      4.61 o 
  13   4   5        3.53        4.21      5.01 o 
 -12   5   5        4.88       12.02      2.92 o 
 -11   5   5        1.00        1.96      3.11 o 
 -10   5   5        0.04        0.52      1.23 o 
  -9   5   5        7.11        8.52      1.21 o 
  -8   5   5       17.92       18.56      1.39 o 
  -7   5   5        0.53       -0.15      0.90 o 
  -6   5   5       29.64       26.90      1.19 o 
  -5   5   5        2.13        1.64      0.92 o 
  -4   5   5       41.34       37.67      2.10 o 
  -3   5   5        0.45       -1.40      1.55 o 
  -2   5   5       28.29       27.23      2.66 o 
  -1   5   5        9.99       12.21      2.29 o 
   0   5   5       68.96       64.18      3.04 o 
   1   5   5       87.22       85.06      3.73 o 
   2   5   5        9.19       10.36      1.47 o 
   3   5   5        7.81        8.43      1.66 o 
   4   5   5        1.36       -0.20      0.92 o 
   5   5   5        4.36        1.65      0.80 o 
   6   5   5       25.22       24.69      1.42 o 
   7   5   5       31.47       31.97      1.69 o 
   8   5   5        0.63        0.30      1.25 o 
   9   5   5        0.41        0.56      1.13 o 
  10   5   5        0.26        0.00      1.94 o 
  11   5   5        7.81       11.34      3.22 o 
  12   5   5        3.23        5.01      4.81 o 
 -10   6   5        7.05        4.59      1.65 o 
  -9   6   5        0.12       -1.14      1.14 o 
  -8   6   5       13.47       16.08      1.66 o 
  -7   6   5        4.17        3.25      1.07 o 
  -6   6   5       17.78       17.08      1.20 o 
  -5   6   5        0.01       -0.90      0.90 o 
  -4   6   5        0.02       -0.42      1.84 o 
  -3   6   5        1.30        2.78      1.99 o 
  -2   6   5       10.16       13.17      1.98 o 
  -1   6   5       58.54       59.95      3.35 o 
   0   6   5        1.14        0.75      2.02 o 
   1   6   5        2.63        6.06      2.23 o 
   2   6   5        0.85       -1.19      2.31 o 
   3   6   5        0.27        0.89      2.18 o 
   4   6   5       31.73       34.00      1.94 o 
   5   6   5       15.92       21.16      1.36 o 
   6   6   5       18.79       20.48      1.37 o 
   7   6   5        0.05       -0.80      1.07 o 
   8   6   5       12.71       17.92      2.43 o 
   9   6   5        4.48        4.79      1.51 o 
  -6   7   5        1.18        1.69      1.18 o 
  -5   7   5       11.35       12.69      1.42 o 
  -4   7   5        1.21        1.54      2.29 o 
  -3   7   5       25.10       27.38      3.91 o 
  -2   7   5        0.60       -0.81      2.20 o 
  -1   7   5       24.72       29.25      3.48 o 
   0   7   5        5.42       13.45      3.61 o 
   1   7   5        0.26       -0.64      2.50 o 
   2   7   5        2.26       -2.71      3.66 o 
   3   7   5        2.57        1.06      3.15 o 
   4   7   5        2.51       -0.29      1.16 o 
   5   7   5       10.58        9.42      3.26 o 
 -16   0   6        0.86       -1.20      5.21 o 
 -14   0   6        1.49       -0.60      4.21 o 
 -12   0   6      131.89      123.85      9.22 o 
 -10   0   6      163.41      155.53      9.22 o 
  -8   0   6       19.40       26.93      1.91 o 
  -6   0   6       59.44       66.00      2.03 o 
  -4   0   6     1080.89     1083.59      9.40 o 
  -2   0   6     2271.92     2286.01     18.65 o 
   0   0   6      206.04      201.70      6.50 o 
   2   0   6      591.70      572.23      5.16 o 
   4   0   6        6.64        2.35      0.64 o 
   6   0   6      131.58      160.92      2.66 o 
   8   0   6      367.37      413.53     10.47 o 
  10   0   6        4.06        6.21      1.61 o 
  12   0   6      103.23       83.37      8.62 o 
  14   0   6        0.03       -4.01      4.01 o 
 -16   1   6        1.63        5.11      3.97 o 
 -15   1   6        0.33       -2.73      6.21 o 
 -14   1   6        3.10        4.58      3.33 o 
 -13   1   6       33.03       34.88      4.53 o 
 -12   1   6       82.90       81.28      9.92 o 
 -11   1   6       31.35       23.20      5.91 o 
 -10   1   6       54.34       46.27      6.81 o 
  -9   1   6        0.02        0.48      0.57 o 
  -8   1   6       57.78       56.66      2.03 o 
  -7   1   6       66.37       72.01      1.69 o 
  -6   1   6      555.55      563.74      5.27 o 
  -5   1   6       74.54       75.00      1.38 o 
  -4   1   6      214.70      219.84      2.42 o 
  -3   1   6       95.05       97.66      1.36 o 
  -2   1   6     2595.74     2554.08     17.99 o 
  -1   1   6     1424.89     1402.41     10.17 o 
   0   1   6      294.57      284.18      2.56 o 
   1   1   6       61.14       56.92      1.00 o 
   2   1   6      121.05      118.17      1.44 o 
   3   1   6      108.86      116.81      1.36 o 
   4   1   6      159.16      148.24      1.50 o 
   5   1   6      872.09      954.90      6.90 o 
   6   1   6       10.10       15.88      0.76 o 
   7   1   6      117.30      127.82      1.93 o 
   8   1   6       25.69       28.30      1.37 o 
   9   1   6       56.86       51.63      1.85 o 
  10   1   6      113.49       97.83      2.95 o 
  11   1   6        9.01        8.06      1.47 o 
  12   1   6        2.61        3.27      1.75 o 
  13   1   6        2.61        0.80      1.72 o 
  14   1   6        0.43       -2.71      2.83 o 
  15   1   6        3.92       11.95      7.01 o 
 -16   2   6        3.85        9.22      6.01 o 
 -15   2   6       18.01       26.73      4.08 o 
 -14   2   6        8.90        9.95      2.90 o 
 -13   2   6        1.83       -0.98      2.11 o 
 -12   2   6       17.65       18.98      2.74 o 
 -11   2   6       96.62       93.90      5.65 o 
 -10   2   6       32.47       33.21      2.80 o 
  -9   2   6        4.69        3.56      1.06 o 
  -8   2   6        0.05       -0.32      0.77 o 
  -7   2   6       86.78       80.04      1.88 o 
  -6   2   6        0.68        0.21      0.65 o 
  -5   2   6       77.94       77.43      1.54 o 
  -4   2   6       73.21       91.15      1.38 o 
  -3   2   6      186.70      198.16      2.12 o 
  -2   2   6       47.78       46.89      0.85 o 
  -1   2   6        0.09        0.27      0.33 o 
   0   2   6      254.61      245.44      1.92 o 
   1   2   6      997.77     1032.75      6.69 o 
   2   2   6        2.48        3.95      0.46 o 
   3   2   6      451.17      508.44      3.55 o 
   4   2   6      116.58      117.21      1.41 o 
   5   2   6      375.49      374.51      3.08 o 
   6   2   6        1.34        2.82      0.65 o 
   7   2   6       72.75       73.38      1.64 o 
   8   2   6        1.64        2.49      0.86 o 
   9   2   6       10.27       10.42      1.30 o 
  10   2   6       60.20       53.90      3.17 o 
  11   2   6       42.83       46.98      3.25 o 
  12   2   6       10.33        9.36      3.17 o 
  13   2   6        2.46       -1.45      1.67 o 
  14   2   6        0.20        0.67      2.15 o 
  15   2   6        5.18        6.01      5.81 o 
 -15   3   6        0.01        0.43      3.32 o 
 -14   3   6        0.35       -1.30      2.23 o 
 -13   3   6        2.45       -0.82      2.79 o 
 -12   3   6        4.71        1.30      2.11 o 
 -11   3   6        0.40        1.24      2.97 o 
 -10   3   6        4.95        6.48      1.26 o 
  -9   3   6       14.52       10.76      1.11 o 
  -8   3   6        9.38        8.85      1.10 o 
  -7   3   6        2.70        2.31      0.80 o 
  -6   3   6        0.65        0.56      0.67 o 
  -5   3   6       25.93       27.50      0.99 o 
  -4   3   6       18.64       18.51      0.79 o 
  -3   3   6       14.18       13.36      0.63 o 
  -2   3   6      259.92      251.83      2.24 o 
  -1   3   6       86.32       74.87      1.26 o 
   0   3   6       38.26       39.76      0.95 o 
   1   3   6       89.99      107.12      1.53 o 
   2   3   6       15.99       18.20      0.69 o 
   3   3   6       67.68       60.60      1.28 o 
   4   3   6        3.82        4.19      0.62 o 
   5   3   6        4.47        6.15      0.62 o 
   6   3   6        2.09        2.22      0.80 o 
   7   3   6       18.53       18.98      1.18 o 
   8   3   6        0.75       -0.01      0.80 o 
   9   3   6        6.37        8.86      1.81 o 
  10   3   6       63.87       62.78      4.11 o 
  11   3   6        0.08       -1.69      2.40 o 
  12   3   6       10.91       17.03      5.21 o 
  13   3   6        0.01       -2.81      4.01 o 
  14   3   6        0.47        4.61      5.01 o 
 -14   4   6        1.67        0.43      2.54 o 
 -13   4   6        2.64        5.02      2.62 o 
 -12   4   6        0.86       -0.79      2.30 o 
 -11   4   6       71.27       66.46      4.31 o 
 -10   4   6       19.22       23.15      1.65 o 
  -9   4   6       17.73       17.74      1.35 o 
  -8   4   6        1.48        0.08      0.95 o 
  -7   4   6       88.66       88.41      2.43 o 
  -6   4   6        1.58        1.58      0.78 o 
  -5   4   6      319.85      293.62      3.66 o 
  -4   4   6      229.52      198.86      2.71 o 
  -3   4   6        0.20       -0.08      0.55 o 
  -2   4   6      130.97      128.88      3.33 o 
  -1   4   6        0.80        0.85      0.84 o 
   0   4   6        5.95        4.33      0.86 o 
   1   4   6      322.04      314.53      3.37 o 
   2   4   6       16.83       17.85      0.90 o 
   3   4   6      301.75      292.40      3.16 o 
   4   4   6       49.53       44.68      1.57 o 
   5   4   6      289.62      263.67      3.38 o 
   6   4   6       33.48       32.90      1.48 o 
   7   4   6       15.04       15.09      1.23 o 
   8   4   6       19.24       22.65      1.50 o 
   9   4   6        5.77        8.25      1.38 o 
  10   4   6        1.31       -0.43      1.67 o 
  11   4   6       15.33       11.02      4.61 o 
  12   4   6        2.62        8.42      4.81 o 
  13   4   6        5.00        7.01      5.21 o 
 -12   5   6        1.58       -1.33      2.50 o 
 -11   5   6        8.33        9.49      2.76 o 
 -10   5   6       13.75       11.65      1.65 o 
  -9   5   6        0.90        1.67      1.12 o 
  -8   5   6        0.82       -0.14      1.04 o 
  -7   5   6        0.18       -0.18      0.96 o 
  -6   5   6        6.79        4.76      0.93 o 
  -5   5   6       24.19       23.29      1.08 o 
  -4   5   6       25.26       20.06      1.00 o 
  -3   5   6       87.43       82.36      3.01 o 
  -2   5   6       82.77       75.96      3.59 o 
  -1   5   6       59.09       52.70      2.79 o 
   0   5   6        8.69       15.77      2.27 o 
   1   5   6       12.67       12.33      1.49 o 
   2   5   6        0.03       -0.94      0.94 o 
   3   5   6        5.29        4.52      0.90 o 
   4   5   6        2.23        3.17      0.79 o 
   5   5   6       57.61       51.13      1.94 o 
   6   5   6        0.66       -0.45      0.93 o 
   7   5   6       19.44       20.21      1.44 o 
   8   5   6       11.77       12.30      1.36 o 
   9   5   6        2.14        0.41      1.29 o 
  10   5   6        0.34       -1.19      2.93 o 
  11   5   6        5.96        4.61      4.41 o 
 -10   6   6        0.06       -0.17      1.80 o 
  -9   6   6        0.59       -0.99      1.32 o 
  -8   6   6        0.01       -1.12      1.12 o 
  -7   6   6        9.54        5.63      1.14 o 
  -6   6   6       12.05        8.51      1.04 o 
  -5   6   6        5.30        3.02      0.93 o 
  -4   6   6        1.36        3.77      2.60 o 
  -3   6   6       28.82       28.44      2.81 o 
  -2   6   6       33.39       34.18      2.46 o 
  -1   6   6        6.99        3.80      1.90 o 
   0   6   6       13.13       12.89      2.23 o 
   1   6   6       45.76       44.69      3.40 o 
   2   6   6        6.46        7.12      2.39 o 
   3   6   6        3.62        4.30      1.22 o 
   4   6   6        7.91        8.89      1.82 o 
   5   6   6       32.48       37.73      2.55 o 
   6   6   6        4.76        5.55      1.14 o 
   7   6   6        5.33        5.08      1.25 o 
   8   6   6        3.34        4.60      1.32 o 
   9   6   6        0.00        1.09      2.36 o 
  -6   7   6       17.57       18.85      1.58 o 
  -5   7   6        0.00       -0.22      1.64 o 
  -4   7   6       15.12       15.55      1.88 o 
  -3   7   6        1.26        4.45      2.42 o 
  -2   7   6        7.02        8.95      2.55 o 
  -1   7   6        2.33        2.86      3.65 o 
   0   7   6       11.45        5.96      3.41 o 
   1   7   6        0.40        4.35      3.32 o 
   2   7   6        6.06        1.45      3.11 o 
   3   7   6        5.84        6.23      2.55 o 
   4   7   6        1.50        2.48      2.15 o 
   5   7   6        7.68        8.44      1.33 o 
 -15   0   7        0.79        1.20      4.61 o 
 -13   0   7       60.19       52.10      7.41 o 
 -11   0   7      151.89      161.13      9.82 o 
  -9   0   7       57.68       72.94      7.01 o 
  -7   0   7        1.98        1.54      0.69 o 
  -5   0   7      289.84      311.80      3.74 o 
  -3   0   7       12.80       11.54      0.70 o 
  -1   0   7     2602.77     2891.91     25.29 o 
   1   0   7      816.71      810.05      7.62 o 
   3   0   7       91.54       87.15      1.74 o 
   5   0   7       17.39       15.54      0.92 o 
   7   0   7        8.41        5.41      0.94 o 
   9   0   7       18.16       25.86      5.21 o 
  11   0   7       60.54       62.51      3.24 o 
  13   0   7        0.26       -1.80      4.01 o 
  15   0   7       25.35       13.23      6.21 o 
 -16   1   7        0.40       -3.33      3.33 o 
 -15   1   7        0.65        5.01      3.54 o 
 -14   1   7        2.12       -2.40      2.98 o 
 -13   1   7       14.03       10.33      4.91 o 
 -12   1   7       19.55       22.39      3.83 o 
 -11   1   7        0.27       -2.40      2.40 o 
 -10   1   7       38.09       30.69      3.68 o 
  -9   1   7      158.24      160.42      3.91 o 
  -8   1   7        0.24       -0.04      0.55 o 
  -7   1   7      904.76      878.42      8.29 o 
  -6   1   7       77.59       73.73      1.53 o 
  -5   1   7      522.80      529.85      4.92 o 
  -4   1   7      106.82      110.28      1.60 o 
  -3   1   7      401.76      419.79      4.25 o 
  -2   1   7       37.58       32.07      0.97 o 
  -1   1   7     1149.21     1149.06      8.59 o 
   0   1   7      692.28      671.12      4.81 o 
   1   1   7       21.61       36.48      0.90 o 
   2   1   7        0.31        0.19      0.45 o 
   3   1   7       83.79       88.98      1.42 o 
   4   1   7      246.26      252.71      2.53 o 
   5   1   7       77.58       84.65      1.24 o 
   6   1   7        0.01        0.37      0.46 o 
   7   1   7      164.49      162.48      2.45 o 
   8   1   7       11.33        8.61      0.72 o 
   9   1   7      472.84      456.50      5.58 o 
  10   1   7        9.44        7.29      1.36 o 
  11   1   7        8.79        6.37      1.88 o 
  12   1   7        5.90        3.86      2.23 o 
  13   1   7        2.26        1.66      1.89 o 
  14   1   7        0.83        0.25      2.94 o 
  15   1   7        3.47       14.06      4.31 o 
 -15   2   7        0.27        1.45      3.51 o 
 -14   2   7        0.13       -1.83      2.16 o 
 -13   2   7        9.94        8.02      2.47 o 
 -12   2   7        1.93        1.57      2.76 o 
 -11   2   7        0.42        0.75      2.62 o 
 -10   2   7       37.05       44.32      4.32 o 
  -9   2   7      118.63      108.84      2.66 o 
  -8   2   7       10.48        9.62      1.08 o 
  -7   2   7        4.72        3.81      0.88 o 
  -6   2   7        6.94       10.15      0.90 o 
  -5   2   7       71.04       73.99      1.64 o 
  -4   2   7       59.32       65.49      1.37 o 
  -3   2   7      121.12      113.81      1.60 o 
  -2   2   7      234.08      257.98      2.45 o 
  -1   2   7      419.38      424.01      3.36 o 
   0   2   7      991.25     1012.55      6.96 o 
   1   2   7      397.14      469.99      3.46 o 
   2   2   7       11.78       10.27      0.57 o 
   3   2   7       87.69       98.65      1.34 o 
   4   2   7        0.51       -0.17      0.45 o 
   5   2   7      129.67      141.10      1.84 o 
   6   2   7        1.02        0.67      0.58 o 
   7   2   7       10.54       10.97      0.84 o 
   8   2   7       12.61       11.30      1.00 o 
   9   2   7      300.42      274.60      4.53 o 
  10   2   7        7.31       11.54      2.31 o 
  11   2   7       32.48       28.49      2.87 o 
  12   2   7        1.36        3.75      1.89 o 
  13   2   7        3.92        2.67      1.96 o 
  14   2   7        0.28        2.78      2.29 o 
  15   2   7        0.43        7.61      5.61 o 
 -15   3   7        0.12       -1.11      2.53 o 
 -14   3   7       20.80       22.98      4.71 o 
 -13   3   7        9.52        8.82      2.59 o 
 -12   3   7        5.64        5.32      2.24 o 
 -11   3   7        0.36        2.51      2.20 o 
 -10   3   7        0.04       -0.03      1.49 o 
  -9   3   7        2.35        1.74      0.90 o 
  -8   3   7       83.92       83.49      2.00 o 
  -7   3   7       11.27        8.43      0.95 o 
  -6   3   7      106.78      102.39      2.02 o 
  -5   3   7        0.16       -0.58      0.58 o 
  -4   3   7       53.95       56.41      1.28 o 
  -3   3   7       35.59       37.04      1.09 o 
  -2   3   7       80.04       74.40      1.17 o 
  -1   3   7       94.99       96.39      1.25 o 
   0   3   7       47.95       51.93      0.93 o 
   1   3   7       24.79       28.14      1.06 o 
   2   3   7       81.45       81.80      1.34 o 
   3   3   7       17.16       15.00      0.84 o 
   4   3   7       60.98       57.24      1.44 o 
   5   3   7        3.89        4.59      0.85 o 
   6   3   7       52.37       54.19      1.53 o 
   7   3   7        2.42        2.31      0.82 o 
   8   3   7        1.04        1.12      0.85 o 
   9   3   7       26.72       24.17      1.72 o 
  10   3   7        0.04        0.96      1.49 o 
  11   3   7        0.73       -0.04      2.26 o 
  12   3   7        5.32        1.67      2.50 o 
  13   3   7        1.20        1.17      2.45 o 
  14   3   7        0.64        5.05      5.41 o 
 -14   4   7        0.21        1.09      3.08 o 
 -13   4   7        6.72        6.80      2.79 o 
 -12   4   7        1.63        1.51      2.42 o 
 -11   4   7       36.28       41.88      3.70 o 
 -10   4   7       13.08       16.45      1.72 o 
  -9   4   7        2.73        2.68      1.09 o 
  -8   4   7        5.97        6.24      1.07 o 
  -7   4   7       20.02       17.93      1.23 o 
  -6   4   7        4.19        5.20      0.87 o 
  -5   4   7       62.33       57.11      1.63 o 
  -4   4   7        6.95        4.89      0.76 o 
  -3   4   7       95.39       96.32      1.82 o 
  -2   4   7      130.52      124.66      2.15 o 
  -1   4   7        5.25        4.90      0.70 o 
   0   4   7      414.87      405.40      3.83 o 
   1   4   7        0.16       -0.64      0.64 o 
   2   4   7      164.89      156.88      1.97 o 
   3   4   7        6.13        7.38      0.85 o 
   4   4   7      114.09      106.64      1.93 o 
   5   4   7        9.09        5.96      0.87 o 
   6   4   7        2.98        3.75      0.86 o 
   7   4   7       32.90       39.40      1.64 o 
   8   4   7       10.67       10.30      1.18 o 
   9   4   7        2.91        1.78      1.21 o 
  10   4   7        0.14        0.19      2.25 o 
  11   4   7        3.93        5.87      2.74 o 
  12   4   7        6.25        6.46      3.61 o 
  13   4   7        9.31       18.71      3.70 o 
 -12   5   7        0.05       -3.21      3.21 o 
 -11   5   7        1.65        3.39      2.50 o 
 -10   5   7        5.60        4.80      1.60 o 
  -9   5   7        7.00        7.14      1.26 o 
  -8   5   7        9.87       11.77      1.23 o 
  -7   5   7       10.52        7.75      1.10 o 
  -6   5   7        1.93        0.18      0.86 o 
  -5   5   7        6.50        5.94      0.88 o 
  -4   5   7       24.91       24.17      1.07 o 
  -3   5   7       12.22        9.88      0.94 o 
  -2   5   7       19.67       16.13      1.03 o 
  -1   5   7       32.52       27.41      1.58 o 
   0   5   7       19.01       18.49      1.13 o 
   1   5   7        5.94        4.35      0.79 o 
   2   5   7        4.56        5.04      1.30 o 
   3   5   7        9.16        6.34      0.79 o 
   4   5   7       31.94       31.05      1.62 o 
   5   5   7        4.45        1.41      0.89 o 
   6   5   7        0.88        0.82      0.99 o 
   7   5   7        4.26        1.74      1.03 o 
   8   5   7        0.35       -0.14      1.31 o 
   9   5   7        6.79        3.76      1.64 o 
  10   5   7        0.00       -0.12      4.81 o 
  11   5   7        4.24        2.50      2.84 o 
  -9   6   7        2.90        6.79      1.76 o 
  -8   6   7        6.95       12.88      1.39 o 
  -7   6   7        3.07        4.48      1.16 o 
  -6   6   7        0.03        1.10      0.93 o 
  -5   6   7       12.58       11.19      1.04 o 
  -4   6   7        0.28        0.27      0.85 o 
  -3   6   7       17.95       16.06      1.57 o 
  -2   6   7        8.22       10.24      2.32 o 
  -1   6   7       10.06       11.17      2.62 o 
   0   6   7       84.31       79.72      4.34 o 
   1   6   7        5.70        3.67      1.40 o 
   2   6   7       16.48       14.57      1.44 o 
   3   6   7       15.16       13.22      1.31 o 
   4   6   7        1.22        1.46      0.88 o 
   5   6   7       12.87       16.89      1.47 o 
   6   6   7        5.03        3.97      1.16 o 
   7   6   7        4.84        4.72      1.30 o 
   8   6   7        4.99        6.26      1.94 o 
  -5   7   7        4.54        5.36      1.35 o 
  -4   7   7        5.77        3.97      1.29 o 
  -3   7   7        3.27        4.29      1.74 o 
  -2   7   7        1.21       -0.93      2.51 o 
  -1   7   7        7.36        8.16      3.41 o 
   0   7   7        5.94        8.54      6.01 o 
   1   7   7       15.78       10.81      1.56 o 
   2   7   7       19.86       20.86      1.94 o 
   3   7   7       29.35       32.34      3.01 o 
   4   7   7        1.27        2.67      1.13 o 
 -16   0   8       35.06       31.46      7.61 o 
 -14   0   8       12.27       23.04      6.01 o 
 -12   0   8      127.12      140.89      9.82 o 
 -10   0   8        0.26        1.80      3.61 o 
  -8   0   8       12.21       17.84      1.94 o 
  -6   0   8      127.57      129.61      2.50 o 
  -4   0   8        4.73        3.89      0.62 o 
  -2   0   8      775.33      885.70      8.55 o 
   0   0   8       40.64       48.23      1.16 o 
   2   0   8        4.38        5.44      0.63 o 
   4   0   8        1.96        0.90      0.53 o 
   6   0   8       33.98       36.15      2.07 o 
   8   0   8       78.07       76.46      3.81 o 
  10   0   8       64.66       67.69      3.39 o 
  12   0   8       17.35       20.84      5.61 o 
  14   0   8        2.56       15.43      6.01 o 
 -16   1   8        0.12        0.19      3.81 o 
 -15   1   8        1.98        5.28      3.68 o 
 -14   1   8        5.63        3.91      3.40 o 
 -13   1   8        1.48        2.61      2.90 o 
 -12   1   8       11.04       13.82      4.21 o 
 -11   1   8        7.58        8.06      3.04 o 
 -10   1   8       15.34       17.50      3.33 o 
  -9   1   8        3.23        3.76      2.48 o 
  -8   1   8        1.45       -0.31      0.52 o 
  -7   1   8       39.16       39.98      1.35 o 
  -6   1   8      163.82      178.21      2.43 o 
  -5   1   8      155.67      167.23      2.23 o 
  -4   1   8     1184.81     1226.31     10.81 o 
  -3   1   8      202.04      213.35      2.54 o 
  -2   1   8      324.57      320.06      3.29 o 
  -1   1   8     1805.24     1836.68     13.34 o 
   0   1   8       68.23       82.75      1.29 o 
   1   1   8      683.25      711.55      5.36 o 
   2   1   8      717.55      752.41      5.55 o 
   3   1   8       38.69       43.00      1.16 o 
   4   1   8      266.34      271.48      3.19 o 
   5   1   8       53.36       58.90      1.25 o 
   6   1   8      637.45      629.70      5.60 o 
   7   1   8        9.82       10.35      0.76 o 
   8   1   8      141.88      139.34      2.44 o 
   9   1   8      132.79      125.82      3.07 o 
  10   1   8        1.51        1.80      1.80 o 
  11   1   8       22.44       22.43      2.83 o 
  12   1   8       11.73        9.09      2.10 o 
  13   1   8        3.35        4.48      5.01 o 
  14   1   8        0.66        2.56      4.01 o 
  15   1   8        0.00       -3.19      3.19 o 
 -15   2   8        3.17        4.75      3.15 o 
 -14   2   8        0.44       -1.08      2.38 o 
 -13   2   8        1.38        6.13      3.33 o 
 -12   2   8       21.24       20.03      4.91 o 
 -11   2   8        4.12        8.10      3.61 o 
 -10   2   8        4.29        6.14      2.76 o 
  -9   2   8      100.22      100.42      2.61 o 
  -8   2   8        9.16        6.56      1.04 o 
  -7   2   8      125.43      133.44      2.49 o 
  -6   2   8        5.95        5.61      0.83 o 
  -5   2   8       11.66       16.90      0.83 o 
  -4   2   8       86.31       69.93      1.49 o 
  -3   2   8       62.22       63.97      1.30 o 
  -2   2   8      111.92      101.86      1.43 o 
  -1   2   8      585.05      559.14      4.09 o 
   0   2   8     1654.43     1582.34     10.53 o 
   1   2   8      100.63      106.96      1.39 o 
   2   2   8      533.47      559.84      4.08 o 
   3   2   8       63.22       61.50      1.13 o 
   4   2   8       49.55       46.63      1.23 o 
   5   2   8        0.27        0.40      0.59 o 
   6   2   8       28.91       32.61      1.21 o 
   7   2   8       56.78       56.97      1.47 o 
   8   2   8      162.98      167.67      2.85 o 
   9   2   8        1.01        0.56      1.20 o 
  10   2   8       68.16       64.11      3.59 o 
  11   2   8        7.07        4.40      2.02 o 
  12   2   8       18.08       17.33      2.57 o 
  13   2   8        1.77        1.99      2.37 o 
  14   2   8        3.52        4.31      4.91 o 
 -15   3   8        4.00       10.03      4.11 o 
 -14   3   8        0.03       -0.52      2.35 o 
 -13   3   8       15.22       15.93      3.09 o 
 -12   3   8        1.05        0.32      2.24 o 
 -11   3   8       57.42       62.71      6.66 o 
 -10   3   8        2.96        1.94      2.38 o 
  -9   3   8       30.92       32.20      1.50 o 
  -8   3   8        4.14        3.24      0.93 o 
  -7   3   8      219.01      214.07      3.42 o 
  -6   3   8        0.00        0.14      0.75 o 
  -5   3   8       10.86        9.89      0.84 o 
  -4   3   8        1.64        0.74      0.63 o 
  -3   3   8        0.23        0.95      0.52 o 
  -2   3   8        1.20        0.98      0.50 o 
  -1   3   8       19.24       18.48      0.94 o 
   0   3   8        3.91        3.81      0.56 o 
   1   3   8        2.39        2.18      0.55 o 
   2   3   8       37.58       41.48      2.14 o 
   3   3   8      232.45      222.65      2.75 o 
   4   3   8       35.05       44.32      1.60 o 
   5   3   8      379.11      363.42      4.02 o 
   6   3   8       41.48       41.56      1.40 o 
   7   3   8       33.70       35.09      1.45 o 
   8   3   8       37.70       37.23      1.82 o 
   9   3   8        3.87        5.67      1.42 o 
  10   3   8       10.04        5.98      6.71 o 
  11   3   8        0.37       -1.23      2.17 o 
  12   3   8        0.68        0.16      2.33 o 
  13   3   8        1.79        4.64      2.78 o 
 -13   4   8        0.00       -2.47      2.47 o 
 -12   4   8        3.42        1.32      3.29 o 
 -11   4   8       30.95       31.28      3.38 o 
 -10   4   8        3.80        3.56      1.70 o 
  -9   4   8      105.50      106.67      2.61 o 
  -8   4   8        0.02       -0.94      0.94 o 
  -7   4   8        0.13       -0.79      0.86 o 
  -6   4   8        3.14        2.03      0.83 o 
  -5   4   8        2.08        1.45      0.78 o 
  -4   4   8       23.11       19.20      1.05 o 
  -3   4   8       21.22       21.68      0.99 o 
  -2   4   8        8.91        9.47      0.79 o 
  -1   4   8      218.79      209.08      2.57 o 
   0   4   8       15.85       14.81      0.80 o 
   1   4   8       22.99       19.13      1.01 o 
   2   4   8        4.82        4.45      0.74 o 
   3   4   8       20.14       16.07      1.04 o 
   4   4   8        0.19       -0.12      0.74 o 
   5   4   8        6.92        9.10      1.03 o 
   6   4   8        0.67       -0.89      0.89 o 
   7   4   8       12.36        9.77      1.15 o 
   8   4   8        3.84        6.43      1.22 o 
   9   4   8       15.46       10.37      2.12 o 
  10   4   8        0.33        1.14      3.11 o 
  11   4   8        0.21        0.10      2.45 o 
  12   4   8        2.35        0.49      2.74 o 
 -12   5   8        7.34        9.95      3.61 o 
 -11   5   8        2.32        3.31      2.47 o 
 -10   5   8        4.79        6.53      1.95 o 
  -9   5   8        4.52        7.18      1.30 o 
  -8   5   8        7.95        7.18      1.21 o 
  -7   5   8       20.21       22.26      1.44 o 
  -6   5   8        5.56        4.63      1.07 o 
  -5   5   8       89.21       95.40      2.04 o 
  -4   5   8        6.18        5.90      0.88 o 
  -3   5   8       24.28       24.02      1.13 o 
  -2   5   8        0.00       -0.12      0.77 o 
  -1   5   8       83.21       88.31      1.65 o 
   0   5   8        0.32       -0.33      0.83 o 
   1   5   8        0.34       -0.06      0.65 o 
   2   5   8       63.31       60.45      1.56 o 
   3   5   8       18.88       21.29      1.11 o 
   4   5   8        2.26        1.62      0.85 o 
   5   5   8       20.22       18.88      1.29 o 
   6   5   8       17.36       13.49      1.25 o 
   7   5   8        0.00       -1.03      1.03 o 
   8   5   8       17.03       16.28      1.75 o 
   9   5   8       47.01       44.87      4.16 o 
  10   5   8        0.14        4.74      3.91 o 
  11   5   8        0.77        1.40      2.98 o 
  -9   6   8        2.89        2.27      1.89 o 
  -8   6   8        0.10        0.00      1.28 o 
  -7   6   8        1.28        1.66      1.14 o 
  -6   6   8        6.18        7.56      1.14 o 
  -5   6   8        0.19       -0.91      0.91 o 
  -4   6   8        7.89        7.58      1.07 o 
  -3   6   8        4.90        6.18      1.02 o 
  -2   6   8        4.68        3.33      1.39 o 
  -1   6   8       15.43       15.37      1.47 o 
   0   6   8       14.00       12.84      2.94 o 
   1   6   8        2.15        1.92      1.28 o 
   2   6   8        5.87        7.33      0.93 o 
   3   6   8        4.10        4.08      0.95 o 
   4   6   8        0.85        1.03      1.06 o 
   5   6   8        0.07        1.58      0.95 o 
   6   6   8       28.12       31.76      2.04 o 
   7   6   8        0.36        0.90      1.26 o 
   8   6   8       32.24       41.45      4.43 o 
  -4   7   8        0.50        2.82      1.40 o 
  -3   7   8        5.86       11.62      1.45 o 
  -2   7   8       21.96       24.00      1.91 o 
  -1   7   8        3.96        6.64      1.48 o 
   0   7   8        1.77        2.42      1.56 o 
   1   7   8       19.12       17.74      3.15 o 
   2   7   8        1.48        2.41      1.59 o 
   3   7   8        4.23        4.22      2.03 o 
 -15   0   9       14.88        7.21      5.61 o 
 -13   0   9       40.28       49.49      7.41 o 
 -11   0   9       11.30        9.42      4.61 o 
  -9   0   9        1.68        1.20      3.61 o 
  -7   0   9      311.52      305.87      5.90 o 
  -5   0   9       91.07      101.59      1.97 o 
  -3   0   9      964.01     1033.89      9.96 o 
  -1   0   9      167.38      169.93      2.47 o 
   1   0   9     1314.69     1394.80     14.18 o 
   3   0   9      114.46      112.08      1.96 o 
   5   0   9      186.87      191.23      3.08 o 
   7   0   9       21.93       28.82      2.42 o 
   9   0   9      105.56      113.27      7.82 o 
  11   0   9        3.36        3.81      4.01 o 
  13   0   9        3.11       -2.00      4.21 o 
  15   0   9        3.59       10.42      6.21 o 
 -16   1   9        0.52        6.89      4.18 o 
 -15   1   9       31.67       34.85      5.09 o 
 -14   1   9        0.17        4.36      3.51 o 
 -13   1   9        3.18        3.85      3.04 o 
 -12   1   9       59.90       61.83      5.45 o 
 -11   1   9       17.47       15.39      3.71 o 
 -10   1   9      312.69      295.61      9.07 o 
  -9   1   9        8.36       10.42      3.04 o 
  -8   1   9       33.86       36.33      1.82 o 
  -7   1   9      193.79      180.58      3.07 o 
  -6   1   9      332.78      332.54      3.67 o 
  -5   1   9        2.66        2.54      0.73 o 
  -4   1   9        2.71        3.56      0.70 o 
  -3   1   9       38.43       41.05      1.96 o 
  -2   1   9       65.03       60.15      1.38 o 
  -1   1   9     2608.29     2667.87     19.08 o 
   0   1   9      321.81      326.41      3.01 o 
   1   1   9      541.12      524.98      4.48 o 
   2   1   9      633.42      641.42      4.91 o 
   3   1   9       68.57       67.55      1.43 o 
   4   1   9        3.25        1.14      0.60 o 
   5   1   9       24.20       32.32      0.99 o 
   6   1   9        1.30        1.42      0.53 o 
   7   1   9        0.01        0.24      0.64 o 
   8   1   9      126.94      126.52      2.78 o 
   9   1   9       48.50       45.16      3.06 o 
  10   1   9        0.85       -1.25      1.52 o 
  11   1   9        1.11       -0.42      1.64 o 
  12   1   9        1.22       -0.46      1.78 o 
  13   1   9        2.03        0.27      3.91 o 
  14   1   9        6.22       11.20      4.02 o 
 -15   2   9        0.82       -2.97      2.97 o 
 -14   2   9        5.56        4.06      3.51 o 
 -13   2   9       13.45       15.08      3.82 o 
 -12   2   9       40.91       39.72      4.75 o 
 -11   2   9      115.98      105.18      6.02 o 
 -10   2   9      103.03      108.75      5.88 o 
  -9   2   9      112.01       98.08      4.22 o 
  -8   2   9        0.00       -0.87      0.87 o 
  -7   2   9       12.30       14.63      1.00 o 
  -6   2   9        8.36        8.42      0.83 o 
  -5   2   9      206.28      189.04      2.80 o 
  -4   2   9       16.32       15.15      0.97 o 
  -3   2   9      117.10      126.01      1.86 o 
  -2   2   9       46.30       47.03      1.22 o 
  -1   2   9     2554.63     2530.60     16.42 o 
   0   2   9       97.46       92.86      1.38 o 
   1   2   9        2.64        3.36      0.72 o 
   2   2   9        7.06        9.25      0.63 o 
   3   2   9       28.05       32.85      0.94 o 
   4   2   9      192.43      195.82      2.23 o 
   5   2   9      316.83      308.49      3.28 o 
   6   2   9        2.26        1.61      0.68 o 
   7   2   9      171.33      157.44      2.46 o 
   8   2   9       10.38       11.88      1.29 o 
   9   2   9       48.73       41.47      3.83 o 
  10   2   9       92.10       89.33      5.58 o 
  11   2   9       22.73       27.34      2.94 o 
  12   2   9        0.98        0.13      1.89 o 
  13   2   9        0.35        1.45      2.40 o 
  14   2   9       11.89       11.22      6.01 o 
 -14   3   9        0.09        5.04      2.76 o 
 -13   3   9        0.15       -2.34      2.34 o 
 -12   3   9        1.00        1.02      2.29 o 
 -11   3   9        0.08       -0.37      2.15 o 
 -10   3   9        0.19       -1.16      1.87 o 
  -9   3   9        3.77        3.04      1.19 o 
  -8   3   9      170.11      155.78      2.66 o 
  -7   3   9       42.18       40.84      1.53 o 
  -6   3   9      127.72      130.27      2.30 o 
  -5   3   9       16.06       16.04      1.04 o 
  -4   3   9        8.23        7.36      0.79 o 
  -3   3   9       35.65       31.30      1.35 o 
  -2   3   9        9.81        8.95      0.73 o 
  -1   3   9       15.88       16.12      0.81 o 
   0   3   9        9.08        6.71      0.66 o 
   1   3   9        0.33       -0.17      0.55 o 
   2   3   9       43.74       46.92      1.27 o 
   3   3   9       58.99       60.47      1.49 o 
   4   3   9      200.73      181.37      2.63 o 
   5   3   9       58.92       60.04      1.79 o 
   6   3   9      399.81      361.75      4.18 o 
   7   3   9       18.24       19.12      1.26 o 
   8   3   9       46.45       48.72      2.63 o 
   9   3   9        0.20        0.00      2.40 o 
  10   3   9        3.66       -0.02      2.31 o 
  11   3   9        2.26       -0.78      2.21 o 
  12   3   9       29.97       26.42      3.91 o 
  13   3   9        0.00       -0.80      2.48 o 
 -13   4   9        0.33        0.56      3.19 o 
 -12   4   9       22.46       25.27      3.46 o 
 -11   4   9        0.05       -2.19      2.19 o 
 -10   4   9       29.10       33.46      3.07 o 
  -9   4   9        9.01        9.60      1.36 o 
  -8   4   9        3.23        3.01      1.05 o 
  -7   4   9        3.36        1.42      0.94 o 
  -6   4   9        3.67        3.11      0.97 o 
  -5   4   9        5.90        7.03      0.91 o 
  -4   4   9        0.89        0.13      0.87 o 
  -3   4   9       11.89        9.32      0.82 o 
  -2   4   9       33.76       29.72      1.02 o 
  -1   4   9        1.74        1.42      0.70 o 
   0   4   9        6.72        5.71      0.78 o 
   1   4   9       44.78       42.26      1.35 o 
   2   4   9        0.21       -0.41      0.72 o 
   3   4   9       10.48        9.57      1.02 o 
   4   4   9        1.78        2.13      0.90 o 
   5   4   9       51.10       45.20      1.70 o 
   6   4   9       28.91       26.60      1.48 o 
   7   4   9        4.33        4.87      1.15 o 
   8   4   9       13.65       14.53      2.17 o 
   9   4   9        3.20        7.44      5.51 o 
  10   4   9       41.88       42.46      4.45 o 
  11   4   9        1.02       -0.70      4.31 o 
  12   4   9        2.29        3.49      2.88 o 
 -11   5   9        2.23        2.18      3.73 o 
 -10   5   9       19.93       20.40      2.88 o 
  -9   5   9       19.35       25.33      2.05 o 
  -8   5   9        2.91        5.20      1.19 o 
  -7   5   9        7.35        9.40      1.24 o 
  -6   5   9       46.33       44.61      1.64 o 
  -5   5   9       10.43       11.67      1.06 o 
  -4   5   9        0.72        2.23      0.89 o 
  -3   5   9        0.52        0.23      0.80 o 
  -2   5   9       26.26       28.55      1.23 o 
  -1   5   9       63.53       62.21      1.69 o 
   0   5   9       21.93       23.38      1.03 o 
   1   5   9       37.67       35.03      1.24 o 
   2   5   9        0.95        0.56      0.77 o 
   3   5   9       17.24       19.17      1.17 o 
   4   5   9       25.35       24.07      1.22 o 
   5   5   9        4.74        5.34      1.11 o 
   6   5   9        5.77        6.87      1.17 o 
   7   5   9        0.25        1.13      1.15 o 
   8   5   9       42.94       49.03      3.07 o 
   9   5   9        0.72        4.15      6.71 o 
  10   5   9        2.40        3.17      3.91 o 
  -9   6   9        0.00        3.81      1.89 o 
  -8   6   9       48.14       68.87      3.53 o 
  -7   6   9        0.50       -0.87      1.17 o 
  -6   6   9        0.15        0.34      1.04 o 
  -5   6   9        1.28        0.49      0.97 o 
  -4   6   9        6.96        9.68      1.38 o 
  -3   6   9        0.46        0.30      0.94 o 
  -2   6   9        5.13        3.76      0.89 o 
  -1   6   9        0.82        0.59      0.91 o 
   0   6   9        7.33        8.23      1.10 o 
   1   6   9       40.22       44.66      1.79 o 
   2   6   9        0.01       -0.24      0.94 o 
   3   6   9        0.30       -0.30      0.96 o 
   4   6   9        0.25        1.75      0.99 o 
   5   6   9        9.16       12.12      1.27 o 
   6   6   9        0.10        0.82      1.10 o 
   7   6   9       21.96       25.07      2.03 o 
  -3   7   9       17.83       16.82      1.64 o 
  -2   7   9        3.93        6.42      1.24 o 
  -1   7   9        8.85        6.53      1.17 o 
   0   7   9       13.33       16.85      1.37 o 
   1   7   9        6.74        7.84      1.46 o 
   2   7   9        5.66        7.19      1.30 o 
 -14   0  10       35.16       45.09      7.81 o 
 -12   0  10       20.52       23.64      5.81 o 
 -10   0  10      348.70      351.82     14.23 o 
  -8   0  10        2.09        0.40      3.61 o 
  -6   0  10      221.60      230.68      6.21 o 
  -4   0  10      782.50      796.93      8.84 o 
  -2   0  10     1044.70     1005.31      9.81 o 
   0   0  10      670.51      652.59      6.80 o 
   2   0  10        0.38        0.67      0.66 o 
   4   0  10      665.96      684.96      6.43 o 
   6   0  10       91.80      100.45      3.11 o 
   8   0  10        7.43        5.78      1.77 o 
  10   0  10      183.42      157.04      5.05 o 
  12   0  10        7.82        8.22      5.01 o 
  14   0  10       40.15       47.89      8.42 o 
 -15   1  10       12.32        8.72      4.11 o 
 -14   1  10       40.59       38.08      5.22 o 
 -13   1  10        0.07        3.73      3.31 o 
 -12   1  10       95.73       82.13      8.12 o 
 -11   1  10      123.92      140.89      6.94 o 
 -10   1  10      117.22      142.44      6.66 o 
  -9   1  10      138.29      136.99      9.12 o 
  -8   1  10       12.87       14.29      1.92 o 
  -7   1  10       78.89       82.75      2.15 o 
  -6   1  10       33.34       31.57      2.09 o 
  -5   1  10       13.49       12.41      0.97 o 
  -4   1  10        0.05       -0.10      0.62 o 
  -3   1  10       17.23       19.81      0.98 o 
  -2   1  10      445.28      440.91      4.42 o 
  -1   1  10      305.60      299.90      3.33 o 
   0   1  10        1.72        0.95      0.53 o 
   1   1  10        0.03       -0.49      0.49 o 
   2   1  10      303.49      313.82      2.88 o 
   3   1  10      226.87      238.71      3.07 o 
   4   1  10        3.66        4.02      0.75 o 
   5   1  10       90.92       95.85      1.93 o 
   6   1  10       18.15       20.05      1.06 o 
   7   1  10      123.85      129.89      4.12 o 
   8   1  10        2.38        3.58      1.73 o 
   9   1  10       46.05       45.79      3.16 o 
  10   1  10       51.87       50.04      3.29 o 
  11   1  10        4.56        5.48      2.47 o 
  12   1  10        5.43        7.51      3.00 o 
  13   1  10        9.69        7.45      3.68 o 
  14   1  10        0.15       -3.61      3.61 o 
 -15   2  10        0.57       -3.25      3.25 o 
 -14   2  10        1.83        4.36      3.31 o 
 -13   2  10       10.55       10.02      3.54 o 
 -12   2  10        4.28        4.93      3.91 o 
 -11   2  10       12.35        7.54      3.08 o 
 -10   2  10       19.14       17.83      3.47 o 
  -9   2  10        1.90        4.70      2.31 o 
  -8   2  10      158.30      164.85      3.02 o 
  -7   2  10      147.53      146.18      2.39 o 
  -6   2  10        6.44        5.09      0.94 o 
  -5   2  10        9.77        9.93      0.98 o 
  -4   2  10       29.12       31.52      1.25 o 
  -3   2  10       62.67       60.07      1.42 o 
  -2   2  10      673.48      651.09      5.08 o 
  -1   2  10      226.40      223.39      2.38 o 
   0   2  10       11.95       13.11      0.66 o 
   1   2  10       60.14       59.51      1.18 o 
   2   2  10        3.67        1.58      0.52 o 
   3   2  10       50.18       52.40      1.27 o 
   4   2  10       56.77       52.02      1.24 o 
   5   2  10       12.84       18.10      0.99 o 
   6   2  10       11.22       13.66      1.07 o 
   7   2  10      233.64      223.63      4.10 o 
   8   2  10      134.59      127.14      4.39 o 
   9   2  10        7.57        9.36      2.06 o 
  10   2  10       97.05      101.73      4.32 o 
  11   2  10        2.77        4.43      1.96 o 
  12   2  10        0.07       -1.74      1.74 o 
  13   2  10        1.27        4.67      2.55 o 
 -14   3  10        0.06        0.72      3.27 o 
 -13   3  10        2.57        2.46      2.66 o 
 -12   3  10        7.21        3.30      2.50 o 
 -11   3  10        8.69        6.87      2.50 o 
 -10   3  10        0.05        0.33      1.86 o 
  -9   3  10        1.43       -0.07      1.90 o 
  -8   3  10        1.09        0.47      0.93 o 
  -7   3  10      150.14      155.36      2.62 o 
  -6   3  10       80.14       83.90      2.01 o 
  -5   3  10      540.22      536.48      5.22 o 
  -4   3  10      191.88      178.00      2.42 o 
  -3   3  10       25.74       24.76      1.11 o 
  -2   3  10        3.34        5.64      0.88 o 
  -1   3  10       28.50       27.27      0.97 o 
   0   3  10      146.05      140.78      1.94 o 
   1   3  10      179.85      166.71      2.12 o 
   2   3  10       63.95       54.32      1.48 o 
   3   3  10       31.10       35.88      1.29 o 
   4   3  10      130.04      118.58      2.23 o 
   5   3  10      170.23      161.20      2.63 o 
   6   3  10       27.41       30.37      1.43 o 
   7   3  10        8.85       10.12      1.24 o 
   8   3  10        2.92        4.07      2.33 o 
   9   3  10       41.19       46.24      4.19 o 
  10   3  10       11.71       11.59      2.89 o 
  11   3  10        2.79        4.19      2.63 o 
  12   3  10        0.29       -1.48      2.33 o 
  13   3  10        0.29        0.18      2.55 o 
 -13   4  10       12.36       20.25      5.41 o 
 -12   4  10        3.67        2.73      2.69 o 
 -11   4  10        0.49        0.23      2.27 o 
 -10   4  10       13.97       13.27      2.52 o 
  -9   4  10        4.81        3.76      1.74 o 
  -8   4  10       22.20       24.51      1.52 o 
  -7   4  10        0.86       -0.50      0.96 o 
  -6   4  10        6.21        3.97      0.99 o 
  -5   4  10       12.87       10.70      1.05 o 
  -4   4  10      138.07      136.81      2.34 o 
  -3   4  10       32.20       33.53      1.37 o 
  -2   4  10      190.83      189.60      2.76 o 
  -1   4  10       62.16       60.29      1.63 o 
   0   4  10       97.84       93.91      1.88 o 
   1   4  10       64.92       75.28      1.74 o 
   2   4  10      110.62      107.29      2.05 o 
   3   4  10       62.72       53.85      1.80 o 
   4   4  10        0.10       -0.82      0.93 o 
   5   4  10       96.12       99.54      2.50 o 
   6   4  10       20.58       18.92      1.38 o 
   7   4  10       35.29       34.68      1.90 o 
   8   4  10       23.27       23.52      2.62 o 
   9   4  10       17.46       16.29      3.31 o 
  10   4  10        0.26       -2.31      2.31 o 
  11   4  10        3.69        6.77      3.13 o 
 -11   5  10       44.06       49.93      5.50 o 
 -10   5  10       13.08       13.45      2.82 o 
  -9   5  10        0.15        0.45      1.78 o 
  -8   5  10        1.56        4.08      1.22 o 
  -7   5  10        2.88        3.66      1.16 o 
  -6   5  10        3.36        6.06      1.06 o 
  -5   5  10        0.48       -0.33      0.91 o 
  -4   5  10       28.21       27.18      1.34 o 
  -3   5  10       39.23       39.86      1.48 o 
  -2   5  10        9.05        9.17      1.01 o 
  -1   5  10       27.29       29.14      1.35 o 
   0   5  10       21.00       21.80      1.15 o 
   1   5  10        4.14        4.73      0.90 o 
   2   5  10        2.76        1.20      0.89 o 
   3   5  10      105.58      112.60      2.87 o 
   4   5  10       24.69       25.43      1.32 o 
   5   5  10       22.16       30.59      1.65 o 
   6   5  10       13.17       10.19      1.32 o 
   7   5  10       35.50       44.41      2.39 o 
   8   5  10        0.43       -1.63      1.91 o 
   9   5  10        0.10       -1.64      2.54 o 
  10   5  10        7.66        7.70      3.33 o 
  -8   6  10        1.99        4.22      1.90 o 
  -7   6  10       10.27       12.55      1.49 o 
  -6   6  10        7.39        5.25      1.22 o 
  -5   6  10        2.99        4.38      1.10 o 
  -4   6  10       10.41       12.90      1.36 o 
  -3   6  10        1.33        2.13      1.24 o 
  -2   6  10        9.72        8.43      1.22 o 
  -1   6  10        2.43        3.33      1.04 o 
   0   6  10        0.00        1.48      1.03 o 
   1   6  10        0.57        2.43      1.11 o 
   2   6  10        1.00        2.05      1.02 o 
   3   6  10        0.48        0.60      0.95 o 
   4   6  10       17.57       22.13      1.51 o 
   5   6  10        0.04        0.52      1.06 o 
   6   6  10        3.80        4.38      1.35 o 
   7   6  10        0.00        1.09      1.72 o 
 -15   0  11        0.30        9.22      5.81 o 
 -13   0  11       95.96       83.37      9.22 o 
 -11   0  11        7.42        5.01      4.41 o 
  -9   0  11        0.10        3.01      4.01 o 
  -7   0  11      455.95      453.17     15.44 o 
  -5   0  11      434.15      432.81      7.23 o 
  -3   0  11       66.89       65.85      1.85 o 
  -1   0  11      111.96      111.26      2.95 o 
   1   0  11        7.49        5.00      0.90 o 
   3   0  11      133.57      118.40      2.77 o 
   5   0  11       98.69      107.57      2.82 o 
   7   0  11       16.60       27.25      7.51 o 
   9   0  11      492.06      470.18     19.05 o 
  11   0  11       13.94       12.82      5.01 o 
  13   0  11        2.54        5.21      5.01 o 
 -15   1  11       10.01       15.45      4.32 o 
 -14   1  11        4.23        2.85      3.37 o 
 -13   1  11       10.02       16.79      3.89 o 
 -12   1  11        0.00        5.21      3.19 o 
 -11   1  11       51.63       46.86      4.75 o 
 -10   1  11       13.89       18.34      3.75 o 
  -9   1  11      163.11      156.48      8.12 o 
  -8   1  11        9.15        8.59      2.97 o 
  -7   1  11      153.10      159.51      3.46 o 
  -6   1  11       58.45       55.30      3.16 o 
  -5   1  11       83.97       79.72      2.05 o 
  -4   1  11       98.92      101.03      2.24 o 
  -3   1  11      178.77      165.78      3.71 o 
  -2   1  11       71.97       67.29      1.59 o 
  -1   1  11      236.42      243.23      3.94 o 
   0   1  11      169.71      160.29      2.17 o 
   1   1  11      171.59      172.83      2.49 o 
   2   1  11       53.47       63.01      1.18 o 
   3   1  11       23.27       28.50      1.47 o 
   4   1  11        4.10        2.40      0.83 o 
   5   1  11        0.50       -0.18      0.67 o 
   6   1  11        0.73       -0.04      1.10 o 
   7   1  11       15.27       15.73      2.08 o 
   8   1  11       44.56       45.32      8.08 o 
   9   1  11       98.97       90.76      4.49 o 
  10   1  11        2.14        0.21      1.69 o 
  11   1  11        0.59        3.66      1.92 o 
  12   1  11        3.45        3.95      3.25 o 
  13   1  11        0.15        0.48      3.19 o 
  14   1  11        0.25        2.91      3.68 o 
 -15   2  11        3.36        8.62      5.81 o 
 -14   2  11        0.01        4.21      5.21 o 
 -13   2  11       37.64       45.71      5.38 o 
 -12   2  11        1.72        5.23      3.33 o 
 -11   2  11        9.83        9.39      3.22 o 
 -10   2  11       16.72       18.77      3.54 o 
  -9   2  11       44.94       53.12      3.70 o 
  -8   2  11      153.90      152.47      5.23 o 
  -7   2  11      247.15      251.49      4.08 o 
  -6   2  11       98.37      104.82      3.10 o 
  -5   2  11      117.08      121.74      2.43 o 
  -4   2  11      448.51      437.36      4.99 o 
  -3   2  11      780.11      742.75      6.81 o 
  -2   2  11      210.53      206.96      2.40 o 
  -1   2  11      149.66      148.45      1.99 o 
   0   2  11        0.00       -0.49      0.49 o 
   1   2  11        0.14       -0.48      0.48 o 
   2   2  11       14.49       14.95      0.84 o 
   3   2  11       80.84       78.54      1.50 o 
   4   2  11       54.19       58.19      1.72 o 
   5   2  11       25.27       25.95      1.61 o 
   6   2  11        0.55        2.83      0.97 o 
   7   2  11       30.22       38.49      2.44 o 
   8   2  11        9.94        8.45      2.09 o 
   9   2  11        5.40        4.04      1.97 o 
  10   2  11       41.11       44.95      3.47 o 
  11   2  11        0.22       -0.87      1.84 o 
  12   2  11        2.22       -0.67      2.21 o 
  13   2  11       10.10        4.05      3.51 o 
 -14   3  11        1.99       -3.21      3.22 o 
 -13   3  11        0.02       -2.28      3.18 o 
 -12   3  11        4.20        4.64      2.76 o 
 -11   3  11        0.24       -1.74      2.25 o 
 -10   3  11        0.01       -0.31      1.92 o 
  -9   3  11       37.77       40.21      2.98 o 
  -8   3  11        8.01       10.96      1.37 o 
  -7   3  11        1.34        1.58      0.92 o 
  -6   3  11       26.10       25.02      1.34 o 
  -5   3  11        7.30        6.81      1.24 o 
  -4   3  11      225.88      229.68      3.12 o 
  -3   3  11      216.87      217.28      2.87 o 
  -2   3  11      819.45      809.83      6.57 o 
  -1   3  11      105.76      104.78      1.82 o 
   0   3  11      379.13      372.99      3.39 o 
   1   3  11        2.91        0.13      0.73 o 
   2   3  11        0.34       -0.62      0.67 o 
   3   3  11        1.98        2.10      0.77 o 
   4   3  11      101.19       88.85      2.07 o 
   5   3  11       41.65       38.54      1.73 o 
   6   3  11       38.10       37.28      1.81 o 
   7   3  11       40.89       45.43      2.59 o 
   8   3  11       25.70       26.63      3.47 o 
   9   3  11       25.84       28.74      3.61 o 
  10   3  11        4.03        5.82      2.63 o 
  11   3  11        0.01       -2.18      2.18 o 
  12   3  11        8.63        9.01      2.98 o 
 -12   4  11        0.68        1.03      2.77 o 
 -11   4  11        0.00       -1.17      2.29 o 
 -10   4  11        0.75        2.00      2.77 o 
  -9   4  11       19.82       22.86      2.79 o 
  -8   4  11       43.42       44.87      2.30 o 
  -7   4  11        1.13       -0.44      1.00 o 
  -6   4  11       11.67       11.78      1.21 o 
  -5   4  11       53.34       51.28      1.70 o 
  -4   4  11        5.07        5.05      0.96 o 
  -3   4  11       34.68       31.41      1.39 o 
  -2   4  11       71.61       68.78      1.91 o 
  -1   4  11       72.34       71.88      1.71 o 
   0   4  11        2.50        1.34      0.83 o 
   1   4  11       85.09       86.44      1.95 o 
   2   4  11       91.83       87.31      1.98 o 
   3   4  11       50.93       49.78      1.59 o 
   4   4  11       38.70       31.28      1.59 o 
   5   4  11       79.05       86.48      2.54 o 
   6   4  11        0.10        0.36      1.06 o 
   7   4  11        0.00       -0.60      1.50 o 
   8   4  11        5.70        8.10      3.21 o 
   9   4  11        0.68        3.04      2.68 o 
  10   4  11        1.81       -2.54      2.54 o 
  11   4  11        1.28        4.52      2.98 o 
 -10   5  11        3.14        2.54      2.81 o 
  -9   5  11        1.96       -2.03      2.21 o 
  -8   5  11        9.84       12.12      1.77 o 
  -7   5  11        4.18        3.24      1.18 o 
  -6   5  11       10.85       13.89      1.34 o 
  -5   5  11        3.69        2.72      1.00 o 
  -4   5  11       56.10       61.22      1.96 o 
  -3   5  11        3.64        4.16      1.03 o 
  -2   5  11       37.72       35.53      1.51 o 
  -1   5  11        1.51        2.72      0.87 o 
   0   5  11       85.37       87.36      2.02 o 
   1   5  11       30.40       26.41      1.31 o 
   2   5  11       11.89       11.50      1.15 o 
   3   5  11       35.42       32.05      1.73 o 
   4   5  11       27.07       23.90      1.43 o 
   5   5  11       11.99       14.68      1.41 o 
   6   5  11       14.14       17.29      1.59 o 
   7   5  11       63.83       68.63      5.61 o 
   8   5  11        6.40       11.60      3.33 o 
   9   5  11        0.86       -2.74      2.74 o 
  -7   6  11       12.97       16.01      1.94 o 
  -6   6  11        0.00        0.41      1.17 o 
  -5   6  11        9.77       11.07      1.31 o 
  -4   6  11        7.78        6.24      1.17 o 
  -3   6  11        0.00        1.71      1.34 o 
  -2   6  11        4.39        5.29      1.11 o 
  -1   6  11        0.19        0.26      0.90 o 
   0   6  11       11.85       12.15      1.20 o 
   1   6  11        3.66        2.63      1.69 o 
   2   6  11        0.41        3.09      1.03 o 
   3   6  11        1.87        2.08      1.03 o 
   4   6  11        1.49        1.26      1.12 o 
   5   6  11       15.80       20.35      1.71 o 
   6   6  11        0.89        2.13      1.38 o 
 -14   0  12       34.41       31.06      7.21 o 
 -12   0  12       10.72        8.22      5.01 o 
 -10   0  12      203.20      246.52     12.23 o 
  -8   0  12       62.18       68.13      7.41 o 
  -6   0  12      159.36      154.73      8.82 o 
  -4   0  12       16.45       15.99      1.76 o 
  -2   0  12      156.91      139.57      3.16 o 
   0   0  12      188.99      184.77      3.21 o 
   2   0  12      252.13      253.19      5.12 o 
   4   0  12      765.94      743.68     21.27 o 
   6   0  12      718.26      740.33     13.73 o 
   8   0  12      560.85      586.36     11.68 o 
  10   0  12       39.86       49.73      3.68 o 
  12   0  12        7.81       -2.20      4.41 o 
 -15   1  12        0.97        9.12      5.71 o 
 -14   1  12        0.01        0.90      3.40 o 
 -13   1  12       16.32       16.22      4.04 o 
 -12   1  12        3.69        4.90      3.19 o 
 -11   1  12       35.30       35.31      5.61 o 
 -10   1  12       43.36       40.02      4.53 o 
  -9   1  12      113.12      127.05     13.73 o 
  -8   1  12       21.82       21.64      3.68 o 
  -7   1  12       57.74       68.03      3.74 o 
  -6   1  12        0.02        0.88      0.57 o 
  -5   1  12      108.88      106.68      4.27 o 
  -4   1  12        2.05        0.56      0.73 o 
  -3   1  12       17.46       18.63      1.19 o 
  -2   1  12       17.62       22.71      1.54 o 
  -1   1  12      140.96      128.22      2.15 o 
   0   1  12        0.42        0.59      0.52 o 
   1   1  12       13.09       15.31      0.96 o 
   2   1  12      252.24      249.69      2.85 o 
   3   1  12      166.32      158.23      2.43 o 
   4   1  12       67.33       67.15      1.61 o 
   5   1  12        0.82       -0.82      1.13 o 
   6   1  12       27.27       29.52      2.89 o 
   7   1  12        8.72        5.18      2.51 o 
   8   1  12       21.59       27.12      3.65 o 
   9   1  12       13.57        8.76      2.68 o 
  10   1  12        5.21        7.97      2.05 o 
  11   1  12       21.69       25.36      2.76 o 
  12   1  12        7.42        3.67      3.39 o 
  13   1  12        9.76        8.00      4.04 o 
 -14   2  12        8.95        7.01      5.41 o 
 -13   2  12        0.06        1.47      5.11 o 
 -12   2  12        0.70       10.02      3.54 o 
 -11   2  12       25.38       32.68      4.46 o 
 -10   2  12       13.20       15.64      5.81 o 
  -9   2  12       18.92       20.16      2.88 o 
  -8   2  12       54.50       53.12      4.35 o 
  -7   2  12      110.36      121.24      4.69 o 
  -6   2  12      240.13      252.65      3.75 o 
  -5   2  12       14.20       11.62      1.15 o 
  -4   2  12      177.12      176.35      2.77 o 
  -3   2  12      179.10      171.28      2.64 o 
  -2   2  12       73.47       66.74      1.54 o 
  -1   2  12      398.41      368.72      3.50 o 
   0   2  12        8.05        6.60      0.67 o 
   1   2  12      124.63      113.89      1.59 o 
   2   2  12       10.73       11.28      0.73 o 
   3   2  12      149.53      142.73      2.04 o 
   4   2  12        1.86        0.56      0.82 o 
   5   2  12       26.24       26.95      1.60 o 
   6   2  12      136.89      130.78      3.91 o 
   7   2  12        3.18        5.39      2.93 o 
   8   2  12        0.09        0.60      2.17 o 
   9   2  12       14.74       18.99      2.50 o 
  10   2  12        9.33       11.28      2.35 o 
  11   2  12       29.98       30.88      3.74 o 
  12   2  12        1.26        2.63      2.48 o 
  13   2  12        0.56       10.42      5.81 o 
 -13   3  12        1.14       -2.73      2.73 o 
 -12   3  12        0.52        1.16      2.87 o 
 -11   3  12        1.53       -1.99      2.35 o 
 -10   3  12        2.30        2.89      2.17 o 
  -9   3  12       29.56       28.74      2.77 o 
  -8   3  12        0.72        1.23      1.96 o 
  -7   3  12       41.13       39.71      1.95 o 
  -6   3  12       57.02       62.73      1.91 o 
  -5   3  12      131.33      135.48      2.55 o 
  -4   3  12       13.93       13.77      1.11 o 
  -3   3  12       10.66       10.30      1.00 o 
  -2   3  12        5.36        6.66      0.92 o 
  -1   3  12      149.12      142.18      2.40 o 
   0   3  12      118.01      114.01      2.25 o 
   1   3  12      271.47      262.77      3.10 o 
   2   3  12       78.18       74.43      1.68 o 
   3   3  12       33.99       30.87      1.44 o 
   4   3  12       28.29       26.68      1.39 o 
   5   3  12        2.27        2.92      1.05 o 
   6   3  12        3.25        1.79      1.43 o 
   7   3  12       15.72       16.70      2.32 o 
   8   3  12       56.04       55.86      4.62 o 
   9   3  12       57.40       64.39      5.01 o 
  10   3  12       15.08       10.20      5.31 o 
  11   3  12       26.58       23.08      3.80 o 
  12   3  12        3.34       -0.56      6.51 o 
 -12   4  12       35.15       43.07      5.24 o 
 -11   4  12       10.68       10.71      2.79 o 
 -10   4  12        1.41       -0.83      2.17 o 
  -9   4  12       15.28       18.68      2.79 o 
  -8   4  12       39.89       37.11      3.09 o 
  -7   4  12       52.89       56.84      2.27 o 
  -6   4  12        5.01        6.36      1.15 o 
  -5   4  12       49.38       51.36      1.86 o 
  -4   4  12        1.96        2.82      0.93 o 
  -3   4  12        2.18        1.98      0.96 o 
  -2   4  12       17.20       19.61      1.24 o 
  -1   4  12      118.27      124.65      3.13 o 
   0   4  12        0.78        0.77      0.76 o 
   1   4  12      103.33       98.98      2.29 o 
   2   4  12      135.27      129.60      2.39 o 
   3   4  12      123.87      134.88      2.51 o 
   4   4  12       74.72       73.81      2.30 o 
   5   4  12       10.80       12.56      1.43 o 
   6   4  12       38.31       30.65      2.52 o 
   7   4  12        0.02        0.61      2.69 o 
   8   4  12       59.78       59.61      8.22 o 
   9   4  12        0.40        0.92      3.61 o 
  10   4  12        3.94        7.69      3.07 o 
 -10   5  12        8.80        7.47      3.33 o 
  -9   5  12       10.31       13.06      2.78 o 
  -8   5  12        9.53        8.88      2.63 o 
  -7   5  12       15.42       11.94      1.76 o 
  -6   5  12        8.90       10.58      1.34 o 
  -5   5  12        0.02        0.73      1.07 o 
  -4   5  12        7.60        9.90      1.27 o 
  -3   5  12        2.92        3.05      1.09 o 
  -2   5  12        3.42        5.09      1.05 o 
  -1   5  12       46.50       48.86      1.79 o 
   0   5  12        8.75        7.65      1.04 o 
   1   5  12        0.06        1.80      1.13 o 
   2   5  12        2.25        0.93      0.92 o 
   3   5  12        3.61        2.01      0.95 o 
   4   5  12       29.75       30.75      1.61 o 
   5   5  12        0.06        0.49      1.16 o 
   6   5  12        8.98       10.11      2.11 o 
   7   5  12        3.32        4.46      2.54 o 
   8   5  12       12.26       18.47      5.41 o 
  -7   6  12        6.88        7.64      2.40 o 
  -6   6  12        1.66        3.12      1.52 o 
  -5   6  12        1.47        1.03      1.52 o 
  -4   6  12        5.40        5.80      1.26 o 
  -3   6  12       15.08       20.98      1.45 o 
  -2   6  12        4.63        9.39      1.27 o 
  -1   6  12        2.34        2.30      1.15 o 
   0   6  12        0.05        2.29      1.10 o 
   1   6  12        0.41        2.91      1.16 o 
   2   6  12       11.59       13.75      1.29 o 
   3   6  12        0.24       -0.20      1.02 o 
   4   6  12        7.94        9.85      2.37 o 
   5   6  12        2.20        4.24      1.49 o 
 -13   0  13        5.94        2.40      4.81 o 
 -11   0  13       10.31        7.21      4.61 o 
  -9   0  13        1.04       -3.01      4.01 o 
  -7   0  13      115.71      118.04      8.62 o 
  -5   0  13      119.16      125.95      4.48 o 
  -3   0  13      261.06      269.02      4.74 o 
  -1   0  13        0.02        0.18      1.14 o 
   1   0  13      524.35      495.98     11.38 o 
   3   0  13       29.52       29.26      4.81 o 
   5   0  13        0.99        1.45      1.70 o 
   7   0  13        7.06        6.11      2.06 o 
   9   0  13      204.34      205.52      6.28 o 
  11   0  13       20.09       16.03      5.81 o 
  13   0  13       20.49       26.85      7.61 o 
 -14   1  13        0.63        5.05      3.89 o 
 -13   1  13        3.37        3.46      3.51 o 
 -12   1  13        5.50        7.20      3.33 o 
 -11   1  13        0.49        1.48      3.11 o 
 -10   1  13       19.24       12.49      3.39 o 
  -9   1  13        2.61        1.90      2.98 o 
  -8   1  13       10.58       17.56      3.54 o 
  -7   1  13       13.38       14.33      2.41 o 
  -6   1  13        1.61        1.33      1.94 o 
  -5   1  13        3.34        4.01      1.36 o 
  -4   1  13       26.96       25.43      2.49 o 
  -3   1  13      213.21      207.13      3.56 o 
  -2   1  13        4.41        3.34      0.66 o 
  -1   1  13       66.76       71.34      1.78 o 
   0   1  13      260.31      259.73      3.29 o 
   1   1  13       32.29       28.91      1.11 o 
   2   1  13      302.83      294.61      3.45 o 
   3   1  13       96.07       94.33      3.10 o 
   4   1  13        7.29        8.69      1.56 o 
   5   1  13       84.95       94.02      3.25 o 
   6   1  13       13.88       16.76      1.68 o 
   7   1  13      184.96      178.98      5.53 o 
   8   1  13       13.71       11.45      2.23 o 
   9   1  13        0.16        4.93      1.94 o 
  10   1  13       29.97       33.04      3.13 o 
  11   1  13        0.53       -0.40      2.55 o 
  12   1  13        1.09       -0.52      3.11 o 
  13   1  13        1.11        5.93      5.21 o 
 -14   2  13        4.04       -0.60      5.41 o 
 -13   2  13        0.77        3.68      3.61 o 
 -12   2  13        5.92        5.78      3.47 o 
 -11   2  13        0.08       -1.00      2.98 o 
 -10   2  13        0.71       -0.49      2.88 o 
  -9   2  13        4.85        5.68      2.43 o 
  -8   2  13        3.18       -1.71      2.19 o 
  -7   2  13       17.48       19.64      2.74 o 
  -6   2  13       86.37       84.61      4.24 o 
  -5   2  13        3.13        4.14      1.02 o 
  -4   2  13      135.44      129.35      2.46 o 
  -3   2  13        9.99        9.92      1.04 o 
  -2   2  13      161.98      149.56      2.33 o 
  -1   2  13     1159.40     1122.75      8.30 o 
   0   2  13      395.90      379.78      3.43 o 
   1   2  13       19.72       21.82      0.89 o 
   2   2  13       12.43       12.44      0.80 o 
   3   2  13        1.21        0.56      0.81 o 
   4   2  13      246.14      235.76      3.84 o 
   5   2  13      108.95      102.77      4.93 o 
   6   2  13       29.27       35.39      2.37 o 
   7   2  13       13.65       15.07      2.38 o 
   8   2  13        1.49        5.77      1.98 o 
   9   2  13        2.65        3.42      1.96 o 
  10   2  13        7.89        9.32      2.86 o 
  11   2  13        2.37        2.60      2.55 o 
  12   2  13       10.70        8.69      2.83 o 
 -13   3  13        6.71        4.11      3.51 o 
 -12   3  13        4.03       -0.55      2.68 o 
 -11   3  13       20.90       18.08      3.20 o 
 -10   3  13        5.41        7.83      2.80 o 
  -9   3  13        2.54        1.97      2.02 o 
  -8   3  13        4.51        4.42      2.86 o 
  -7   3  13       20.28       28.63      2.68 o 
  -6   3  13      103.45      104.06      2.74 o 
  -5   3  13        6.57        6.89      1.07 o 
  -4   3  13       40.03       39.14      1.70 o 
  -3   3  13       34.83       38.23      1.44 o 
  -2   3  13     1081.45     1035.06      7.89 o 
  -1   3  13       24.28       25.47      1.31 o 
   0   3  13       50.31       52.23      1.54 o 
   1   3  13       32.37       32.06      1.23 o 
   2   3  13       24.58       21.45      1.07 o 
   3   3  13        0.05        0.50      1.13 o 
   4   3  13        6.36        8.64      1.23 o 
   5   3  13        1.39        1.38      1.43 o 
   6   3  13       26.87       22.90      2.63 o 
   7   3  13        0.27       -1.04      2.60 o 
   8   3  13        0.37       -0.54      2.21 o 
   9   3  13        2.41        4.16      2.65 o 
  10   3  13       47.31       46.39      9.42 o 
  11   3  13        7.60        7.73      3.03 o 
 -11   4  13        5.06        9.38      2.78 o 
 -10   4  13        2.96       -0.11      2.63 o 
  -9   4  13       42.27       48.52      3.55 o 
  -8   4  13        3.50        6.49      2.30 o 
  -7   4  13        0.83        2.90      2.20 o 
  -6   4  13       26.30       26.15      1.71 o 
  -5   4  13        1.46        1.95      1.07 o 
  -4   4  13       19.54       18.11      1.29 o 
  -3   4  13        8.98        9.14      1.13 o 
  -2   4  13       19.66       22.94      1.32 o 
  -1   4  13      124.63      125.30      2.99 o 
   0   4  13       32.75       33.16      1.38 o 
   1   4  13       21.82       22.77      1.31 o 
   2   4  13        9.52       10.60      1.11 o 
   3   4  13       41.67       45.33      1.73 o 
   4   4  13       84.90       92.73      2.77 o 
   5   4  13       21.02       21.25      2.22 o 
   6   4  13       11.69       19.85      3.07 o 
   7   4  13        2.51        6.16      2.38 o 
   8   4  13        0.26        0.12      2.65 o 
   9   4  13       17.76       12.02      4.41 o 
  10   4  13        8.44        7.67      5.71 o 
  -9   5  13        4.15        5.53      2.62 o 
  -8   5  13        9.74       12.44      2.81 o 
  -7   5  13        8.18        8.76      3.31 o 
  -6   5  13        2.56        2.48      1.60 o 
  -5   5  13        8.35        7.12      1.20 o 
  -4   5  13       30.68       33.99      1.65 o 
  -3   5  13        2.25        4.88      1.15 o 
  -2   5  13        0.13       -0.24      1.05 o 
  -1   5  13        0.06        0.72      1.51 o 
   0   5  13        0.11        0.90      0.88 o 
   1   5  13        0.36        0.21      0.94 o 
   2   5  13       10.03       11.17      1.21 o 
   3   5  13        6.11        3.70      1.20 o 
   4   5  13        6.30       14.45      1.50 o 
   5   5  13        1.50       -0.23      1.63 o 
   6   5  13        3.86        2.87      4.28 o 
   7   5  13        6.68        6.07      3.19 o 
   8   5  13        3.59        2.70      3.17 o 
  -5   6  13        0.14       -0.61      1.31 o 
  -4   6  13        0.09        0.13      1.19 o 
  -3   6  13       13.98       14.43      1.40 o 
  -2   6  13        0.59        2.40      1.47 o 
  -1   6  13        4.17        6.75      1.28 o 
   0   6  13        4.04        6.11      1.30 o 
   1   6  13       34.61       42.31      1.85 o 
   2   6  13        0.94        2.41      1.48 o 
   3   6  13        0.77        3.31      1.34 o 
   4   6  13        1.67        1.77      1.44 o 
 -14   0  14        0.13        2.40      5.41 o 
 -12   0  14        0.86       -3.41      4.21 o 
 -10   0  14       81.69       79.36      8.82 o 
  -8   0  14        0.06       -4.01      4.01 o 
  -6   0  14       81.18       96.99      8.02 o 
  -4   0  14        3.53        0.94      1.61 o 
  -2   0  14       78.97       81.95      4.91 o 
   0   0  14      198.52      191.55      6.51 o 
   2   0  14      195.13      200.63      9.62 o 
   4   0  14       59.24       61.92      6.61 o 
   6   0  14      502.46      527.13     18.25 o 
   8   0  14        3.99       11.22      4.61 o 
  10   0  14      163.52      157.92     11.42 o 
  12   0  14       29.05       34.47      7.81 o 
 -14   1  14        1.64       -0.38      3.42 o 
 -13   1  14        0.53        2.44      3.53 o 
 -12   1  14        0.79       -2.30      3.04 o 
 -11   1  14       93.79       88.44     18.64 o 
 -10   1  14        0.48        5.39      3.39 o 
  -9   1  14        0.01       -2.76      2.76 o 
  -8   1  14       20.39       12.07      3.47 o 
  -7   1  14        0.15       -1.97      1.97 o 
  -6   1  14        0.38       -1.45      1.79 o 
  -5   1  14       11.60       12.41      2.15 o 
  -4   1  14        5.12        5.03      1.91 o 
  -3   1  14        1.70        0.68      1.11 o 
  -2   1  14       35.66       38.65      2.18 o 
  -1   1  14       24.77       24.03      1.46 o 
   0   1  14      155.29      145.84      2.96 o 
   1   1  14       32.28       33.49      1.70 o 
   2   1  14        6.75        8.07      1.13 o 
   3   1  14       83.35       88.71      3.17 o 
   4   1  14      261.72      262.26      5.02 o 
   5   1  14      153.96      151.22      4.14 o 
   6   1  14        0.15        1.56      1.70 o 
   7   1  14      156.05      152.70      5.00 o 
   8   1  14      213.81      224.38      6.08 o 
   9   1  14       30.32       35.22      3.21 o 
  10   1  14       47.99       46.83      5.07 o 
  11   1  14       10.96       12.52      3.96 o 
  12   1  14       10.68        6.29      3.89 o 
 -13   2  14        8.90       10.42      5.61 o 
 -12   2  14       15.00       18.24      4.11 o 
 -11   2  14       13.12       18.02      6.61 o 
 -10   2  14       15.68        7.78      3.33 o 
  -9   2  14        5.51        7.16      2.59 o 
  -8   2  14       67.76       67.98      4.15 o 
  -7   2  14        6.29        7.50      2.41 o 
  -6   2  14        0.46       -1.22      2.03 o 
  -5   2  14       10.05        7.77      1.89 o 
  -4   2  14        0.18       -0.61      1.46 o 
  -3   2  14       53.04       54.97      1.84 o 
  -2   2  14      193.08      193.49      2.83 o 
  -1   2  14       21.78       20.38      1.09 o 
   0   2  14       36.53       36.24      1.31 o 
   1   2  14       93.57       92.73      2.29 o 
   2   2  14      235.21      227.94      3.08 o 
   3   2  14        4.45        4.39      1.30 o 
   4   2  14      313.18      325.24      5.95 o 
   5   2  14       56.81       62.01      2.97 o 
   6   2  14       22.99       30.14      2.40 o 
   7   2  14        8.73       12.62      2.26 o 
   8   2  14        8.63        9.07      2.26 o 
   9   2  14        0.01        1.04      1.96 o 
  10   2  14       17.18       12.06      3.03 o 
  11   2  14        0.27       -0.73      4.91 o 
 -12   3  14        0.04       -2.68      2.68 o 
 -11   3  14        0.22       -1.72      2.58 o 
 -10   3  14        9.55       11.46      2.55 o 
  -9   3  14       23.11       20.59      2.68 o 
  -8   3  14        2.09        1.93      2.67 o 
  -7   3  14        0.43        0.49      2.26 o 
  -6   3  14       24.97       26.29      2.60 o 
  -5   3  14        6.60        6.11      1.49 o 
  -4   3  14       32.53       33.49      1.66 o 
  -3   3  14        2.11        2.49      0.91 o 
  -2   3  14       25.29       24.57      1.21 o 
  -1   3  14      227.77      219.04      2.83 o 
   0   3  14       41.45       46.70      1.53 o 
   1   3  14       17.63       16.60      1.16 o 
   2   3  14        7.80        7.04      0.95 o 
   3   3  14        2.30        0.81      1.14 o 
   4   3  14        4.10        3.23      1.92 o 
   5   3  14       92.88       87.48      4.11 o 
   6   3  14        0.14        1.61      1.92 o 
   7   3  14        0.17        4.27      2.45 o 
   8   3  14        0.11        2.24      2.55 o 
   9   3  14       27.00       26.97      3.89 o 
  10   3  14        2.32        3.71      2.70 o 
 -11   4  14        2.32        4.18      3.18 o 
 -10   4  14        9.60        9.02      2.70 o 
  -9   4  14        5.73        7.88      2.55 o 
  -8   4  14        9.53       12.60      3.25 o 
  -7   4  14       16.35       17.32      2.64 o 
  -6   4  14       83.84       76.76      3.95 o 
  -5   4  14        0.01        0.07      1.50 o 
  -4   4  14        2.65        3.47      1.17 o 
  -3   4  14        6.71        8.15      1.15 o 
  -2   4  14       46.45       44.29      1.68 o 
  -1   4  14       12.99       14.56      1.20 o 
   0   4  14        4.35        1.66      0.97 o 
   1   4  14        3.11        2.40      0.93 o 
   2   4  14        1.96        0.00      0.98 o 
   3   4  14        0.99        1.26      1.23 o 
   4   4  14        7.25        5.66      1.81 o 
   5   4  14        8.15        7.37      2.34 o 
   6   4  14        4.65        6.93      2.41 o 
   7   4  14        4.89        4.90      4.41 o 
   8   4  14        3.28        2.64      2.94 o 
   9   4  14        0.23        2.23      3.71 o 
  -8   5  14        0.81        1.40      2.45 o 
  -7   5  14        0.78       -0.62      2.36 o 
  -6   5  14        0.40       -2.16      2.16 o 
  -5   5  14        1.59        1.02      1.65 o 
  -4   5  14        3.66        2.16      1.21 o 
  -3   5  14        1.17        0.37      1.21 o 
  -2   5  14        0.56       -1.05      1.19 o 
  -1   5  14        0.25        0.40      1.08 o 
   0   5  14        2.99        4.11      1.12 o 
   1   5  14        3.91        3.88      1.07 o 
   2   5  14        2.61        3.41      1.20 o 
   3   5  14        2.81        3.70      1.37 o 
   4   5  14       34.63       36.86      2.57 o 
   5   5  14        7.85        6.96      2.31 o 
   6   5  14        1.24       -0.84      2.09 o 
   7   5  14       55.05       76.47      5.93 o 
  -4   6  14        8.06       11.66      2.80 o 
  -3   6  14        4.55        7.55      1.50 o 
  -2   6  14        4.33        5.12      1.41 o 
  -1   6  14        0.01        1.54      1.32 o 
   0   6  14        7.75        8.23      1.57 o 
   1   6  14       13.43       20.15      1.56 o 
   2   6  14        0.01        0.80      1.40 o 
 -13   0  15        1.67        3.81      5.01 o 
 -11   0  15       39.44       42.08      7.21 o 
  -9   0  15      107.50       87.78      8.82 o 
  -7   0  15       59.45       57.51      7.41 o 
  -5   0  15      332.49      310.89      7.67 o 
  -3   0  15      162.75      154.75      4.35 o 
  -1   0  15      102.18       90.68      7.52 o 
   1   0  15       39.76       40.38      2.30 o 
   3   0  15       25.79       33.46      5.41 o 
   5   0  15       42.52       52.10      6.81 o 
   7   0  15      112.59      130.66      9.42 o 
   9   0  15        0.46        2.60      4.21 o 
  11   0  15        1.63       20.44      6.41 o 
 -13   1  15        4.08        2.15      3.61 o 
 -12   1  15        2.98        0.00      3.40 o 
 -11   1  15        4.33        7.52      6.51 o 
 -10   1  15        3.10        4.70      4.81 o 
  -9   1  15       15.42       14.50      3.88 o 
  -8   1  15       18.18       20.58      3.89 o 
  -7   1  15      103.67      103.83      4.77 o 
  -6   1  15       14.43       10.83      3.07 o 
  -5   1  15        0.07        1.89      2.19 o 
  -4   1  15       70.14       58.22      3.42 o 
  -3   1  15      163.17      148.86      4.69 o 
  -2   1  15       12.38       13.02      2.03 o 
  -1   1  15        3.17        5.67      1.49 o 
   0   1  15       23.36       19.47      1.76 o 
   1   1  15        1.11       -0.14      1.23 o 
   2   1  15      248.51      241.32      4.45 o 
   3   1  15        1.10        0.53      1.42 o 
   4   1  15       11.97       13.41      1.81 o 
   5   1  15       36.04       40.26      3.53 o 
   6   1  15      101.26      106.07      4.64 o 
   7   1  15       16.26       18.66      2.61 o 
   8   1  15        5.08        9.89      2.27 o 
   9   1  15       60.49       62.59     12.25 o 
  10   1  15       13.38       15.71      2.66 o 
  11   1  15       33.40       38.80      5.91 o 
 -13   2  15       11.28       16.83      6.41 o 
 -12   2  15        5.38        7.81      3.74 o 
 -11   2  15       10.40       11.30      3.75 o 
 -10   2  15        1.64        1.46      3.25 o 
  -9   2  15       61.75       56.17      4.06 o 
  -8   2  15        1.80        1.27      3.34 o 
  -7   2  15        1.38        0.76      2.35 o 
  -6   2  15       16.87       16.44      2.69 o 
  -5   2  15       66.47       72.91      3.37 o 
  -4   2  15        0.02       -1.59      1.71 o 
  -3   2  15      243.94      235.57      4.67 o 
  -2   2  15        3.42        5.55      1.41 o 
  -1   2  15        9.95       16.64      1.66 o 
   0   2  15        2.47        1.25      1.17 o 
   1   2  15        3.87        5.12      1.20 o 
   2   2  15        8.52        8.48      1.26 o 
   3   2  15        2.93        4.17      1.58 o 
   4   2  15        0.05       -1.68      1.68 o 
   5   2  15       61.15       65.08      3.73 o 
   6   2  15        2.69        1.74      1.82 o 
   7   2  15       14.48       15.79      2.53 o 
   8   2  15        2.17        5.09      2.05 o 
   9   2  15       15.04       17.32      3.26 o 
  10   2  15        1.93        4.18      2.70 o 
  11   2  15        0.02       -1.22      2.40 o 
 -12   3  15        3.95        5.70      3.74 o 
 -11   3  15        0.50       -2.02      2.73 o 
 -10   3  15        9.13        9.89      2.62 o 
  -9   3  15        0.67       -0.84      2.17 o 
  -8   3  15       12.73       14.45      2.50 o 
  -7   3  15        1.29        1.80      2.04 o 
  -6   3  15       21.96       25.99      5.09 o 
  -5   3  15       16.22       14.89      2.35 o 
  -4   3  15       13.42       12.76      2.07 o 
  -3   3  15        0.16       -0.74      1.16 o 
  -2   3  15       93.56       88.85      2.63 o 
  -1   3  15        4.39        7.62      1.28 o 
   0   3  15      103.10       96.20      2.64 o 
   1   3  15       10.75        9.78      1.38 o 
   2   3  15       24.52       21.65      1.78 o 
   3   3  15       21.45       23.64      2.19 o 
   4   3  15       53.01       47.69      3.49 o 
   5   3  15        0.55       -0.78      1.91 o 
   6   3  15       14.34       11.53      2.97 o 
   7   3  15        0.02       -1.38      2.36 o 
   8   3  15       15.31       19.82      3.55 o 
   9   3  15        0.00        4.42      2.84 o 
  10   3  15        0.55        0.97      2.78 o 
 -10   4  15        0.11        0.89      2.47 o 
  -9   4  15        5.93        3.00      2.54 o 
  -8   4  15        1.44        0.23      2.26 o 
  -7   4  15        5.27        4.80      2.31 o 
  -6   4  15        2.96        5.99      2.26 o 
  -5   4  15        0.07       -0.24      1.99 o 
  -4   4  15        1.97        3.27      1.65 o 
  -3   4  15       10.69       10.52      1.78 o 
  -2   4  15       11.52       12.90      1.63 o 
  -1   4  15        0.75        1.22      1.16 o 
   0   4  15       17.10       15.11      1.50 o 
   1   4  15        9.69        9.28      1.56 o 
   2   4  15        0.09        1.27      1.43 o 
   3   4  15        6.45        8.55      3.35 o 
   4   4  15        0.64        2.73      1.89 o 
   5   4  15        1.94        0.93      2.27 o 
   6   4  15        0.52       -0.10      2.60 o 
   7   4  15        2.94       -1.19      2.82 o 
   8   4  15        2.09        1.95      3.02 o 
  -8   5  15        0.03       -0.64      2.91 o 
  -7   5  15       15.68       14.25      2.80 o 
  -6   5  15        1.50        3.10      2.46 o 
  -5   5  15        0.52        3.10      2.40 o 
  -4   5  15        3.25        8.90      1.82 o 
  -3   5  15       17.38       20.06      2.17 o 
  -2   5  15       10.66        8.06      1.92 o 
  -1   5  15        0.22        1.49      1.67 o 
   0   5  15        4.12        7.16      1.70 o 
   1   5  15        1.18        1.88      1.48 o 
   2   5  15       29.26       31.13      2.14 o 
   3   5  15       13.49       13.87      2.43 o 
   4   5  15        5.92        4.56      2.22 o 
   5   5  15       23.79       31.45      3.04 o 
   6   5  15        3.93        5.09      2.62 o 
 -12   0  16       18.90       20.44      6.21 o 
 -10   0  16       77.08       70.94      8.82 o 
  -8   0  16        0.32       -1.60      4.41 o 
  -6   0  16       10.52        7.61      4.81 o 
  -4   0  16        8.54        6.55      1.97 o 
  -2   0  16        0.01        0.93      2.36 o 
   0   0  16       38.85       42.19      4.10 o 
   2   0  16      101.82      102.86      5.65 o 
   4   0  16        1.70        1.55      2.81 o 
   6   0  16        0.45       -1.20      3.21 o 
   8   0  16      372.05      363.23     16.44 o 
  10   0  16        6.25        6.41      5.21 o 
 -13   1  16        2.99       -1.71      4.61 o 
 -12   1  16        0.04        8.70      4.61 o 
 -11   1  16        1.73        2.62      3.61 o 
 -10   1  16        5.84        9.31      3.59 o 
  -9   1  16       19.61       19.64      4.10 o 
  -8   1  16       24.42       26.37      4.32 o 
  -7   1  16        0.35        2.87      2.16 o 
  -6   1  16       64.18       60.88      5.77 o 
  -5   1  16       48.85       48.36      3.28 o 
  -4   1  16        0.92       -1.89      1.89 o 
  -3   1  16        6.03        2.07      1.68 o 
  -2   1  16       50.80       41.97      2.40 o 
  -1   1  16       22.01       15.83      2.04 o 
   0   1  16       11.94       10.92      1.61 o 
   1   1  16       11.14       12.63      1.57 o 
   2   1  16       39.47       38.65      2.45 o 
   3   1  16       14.25       15.21      2.33 o 
   4   1  16       42.45       55.80      3.45 o 
   5   1  16       26.26       24.78      2.79 o 
   6   1  16        8.39       12.84      2.33 o 
   7   1  16       18.95       18.25      2.65 o 
   8   1  16       10.73       13.82      2.56 o 
   9   1  16        2.44        3.28      2.16 o 
  10   1  16        0.00       -1.48      1.96 o 
  11   1  16        0.30        0.85      3.39 o 
 -12   2  16        0.11       -0.20      4.81 o 
 -11   2  16        0.75        1.50      3.40 o 
 -10   2  16        4.33        4.91      3.53 o 
  -9   2  16        0.08        0.20      2.41 o 
  -8   2  16        1.37        2.66      4.12 o 
  -7   2  16        2.65        2.18      2.33 o 
  -6   2  16       24.29       23.97      2.52 o 
  -5   2  16        5.92        8.22      2.06 o 
  -4   2  16       39.56       40.91      3.24 o 
  -3   2  16        7.01        7.71      1.63 o 
  -2   2  16       36.30       32.76      2.12 o 
  -1   2  16       50.83       57.63      2.49 o 
   0   2  16       13.71       15.92      1.71 o 
   1   2  16       59.32       56.04      2.22 o 
   2   2  16       10.22        8.67      1.58 o 
   3   2  16        7.13        9.42      1.83 o 
   4   2  16        0.77        1.46      1.57 o 
   5   2  16       13.81       16.19      3.63 o 
   6   2  16       21.72       25.50      2.94 o 
   7   2  16        0.20       -0.07      1.91 o 
   8   2  16        1.57        0.33      2.40 o 
   9   2  16        0.36       -1.70      2.45 o 
  10   2  16        3.51        5.82      3.71 o 
 -11   3  16        1.03        1.92      2.85 o 
 -10   3  16        1.26       -0.39      2.38 o 
  -9   3  16       13.21        8.84      3.01 o 
  -8   3  16       16.15       17.25      2.86 o 
  -7   3  16        1.27       -1.21      2.03 o 
  -6   3  16       19.40       20.75      2.56 o 
  -5   3  16       24.99       27.26      2.68 o 
  -4   3  16        2.72        3.22      1.95 o 
  -3   3  16      124.56      112.49      4.04 o 
  -2   3  16        1.23        2.42      1.91 o 
  -1   3  16      177.26      171.29      3.83 o 
   0   3  16        0.79       -0.43      1.41 o 
   1   3  16       45.56       49.21      2.62 o 
   2   3  16       11.42        8.71      2.04 o 
   3   3  16       97.44      102.75      8.82 o 
   4   3  16       14.08       13.66      2.53 o 
   5   3  16        6.57        4.03      2.93 o 
   6   3  16        4.30        4.59      2.68 o 
   7   3  16       16.81       17.72      3.37 o 
   8   3  16        1.94       -0.95      2.48 o 
   9   3  16       12.50       13.87      3.55 o 
  -9   4  16        0.01       -1.96      2.39 o 
  -8   4  16        0.82       -2.37      2.37 o 
  -7   4  16        2.41        1.50      2.40 o 
  -6   4  16        0.72        3.95      2.24 o 
  -5   4  16        5.62        6.76      2.29 o 
  -4   4  16        0.65        2.99      2.14 o 
  -3   4  16        0.63       -0.69      2.32 o 
  -2   4  16        1.50        2.45      1.80 o 
  -1   4  16       33.28       31.98      3.28 o 
   0   4  16        2.85        4.25      1.76 o 
   1   4  16        0.77        2.39      1.69 o 
   2   4  16        3.78        4.05      1.97 o 
   3   4  16        2.41        0.88      1.96 o 
   4   4  16        2.66        3.60      2.14 o 
   5   4  16        0.05       -1.97      1.97 o 
   6   4  16       10.44       12.08      4.81 o 
   7   4  16        2.88        3.48      3.11 o 
  -6   5  16        3.21        4.96      2.60 o 
  -5   5  16        3.81        3.18      2.59 o 
  -4   5  16        0.84        7.32      2.63 o 
  -3   5  16        0.02        3.64      1.99 o 
  -2   5  16        2.84        5.90      2.31 o 
  -1   5  16        9.75       10.90      2.49 o 
   0   5  16        3.43        2.25      1.89 o 
   1   5  16       13.73       11.76      2.09 o 
   2   5  16        0.18       -2.13      2.14 o 
   3   5  16        0.01        0.40      2.05 o 
   4   5  16        1.68        2.27      2.16 o 
 -11   0  17       14.17       10.82      5.61 o 
  -9   0  17        0.59       -1.00      4.61 o 
  -7   0  17        3.98        3.01      4.61 o 
  -5   0  17        3.86       -2.20      3.81 o 
  -3   0  17      119.51      115.36      4.10 o 
  -1   0  17        7.20       15.38      3.31 o 
   1   0  17       86.40       88.86      5.80 o 
   3   0  17       33.65       31.86      5.81 o 
   5   0  17       14.64       17.03      4.81 o 
   7   0  17      208.14      228.08     12.63 o 
   9   0  17        9.92        4.41      5.41 o 
 -12   1  17        6.84        1.36      4.41 o 
 -11   1  17        1.00        4.50      3.75 o 
 -10   1  17       15.77       18.29      7.81 o 
  -9   1  17       13.16       11.07      3.75 o 
  -8   1  17        2.61        0.57      3.19 o 
  -7   1  17       12.99       13.22      2.68 o 
  -6   1  17        2.16        2.94      3.37 o 
  -5   1  17        6.68        5.41      2.46 o 
  -4   1  17       20.77       18.61      2.52 o 
  -3   1  17        0.35        1.46      1.73 o 
  -2   1  17       11.79       11.88      1.77 o 
  -1   1  17        5.12        4.06      1.53 o 
   0   1  17        0.30        0.73      1.38 o 
   1   1  17       11.22        9.05      2.10 o 
   2   1  17        3.82        3.14      1.61 o 
   3   1  17       50.03       55.02      3.56 o 
   4   1  17        9.88        8.97      2.18 o 
   5   1  17       77.51       83.67      7.01 o 
   6   1  17       13.64       13.53      3.40 o 
   7   1  17        8.07        9.18      2.30 o 
   8   1  17       11.40        8.69      2.94 o 
   9   1  17        2.54        0.61      2.14 o 
  10   1  17        0.24        5.81      3.68 o 
 -11   2  17        0.23       -1.45      3.31 o 
 -10   2  17        2.35        0.70      3.45 o 
  -9   2  17        1.69        0.15      2.70 o 
  -8   2  17        0.07       -1.12      3.43 o 
  -7   2  17        2.43        3.05      2.47 o 
  -6   2  17        0.96       -0.18      1.94 o 
  -5   2  17        0.00        1.28      1.87 o 
  -4   2  17        2.41        4.27      1.87 o 
  -3   2  17       12.79       13.26      1.74 o 
  -2   2  17       34.67       37.90      2.28 o 
  -1   2  17       36.92       35.90      2.35 o 
   0   2  17        1.25        2.65      2.12 o 
   1   2  17       14.93       10.78      1.98 o 
   2   2  17        4.41        3.09      1.42 o 
   3   2  17       13.84       10.82      1.71 o 
   4   2  17        1.24        2.70      1.62 o 
   5   2  17        7.27        6.82      2.18 o 
   6   2  17       13.68       19.68      2.77 o 
   7   2  17        0.84        0.00      2.40 o 
   8   2  17        4.66        2.09      2.73 o 
   9   2  17        1.79        0.73      2.76 o 
 -10   3  17        0.02       -2.41      2.43 o 
  -9   3  17        1.09       -2.72      2.83 o 
  -8   3  17        5.95       -0.36      2.22 o 
  -7   3  17       21.12       19.08      2.72 o 
  -6   3  17       24.08       23.65      2.77 o 
  -5   3  17       15.96       17.99      2.63 o 
  -4   3  17        4.24        3.96      1.93 o 
  -3   3  17        0.90        4.64      2.07 o 
  -2   3  17      150.56      157.94      6.19 o 
  -1   3  17       16.08       14.37      2.92 o 
   0   3  17        0.14        0.91      1.54 o 
   1   3  17       13.94       15.12      3.21 o 
   2   3  17       15.35       13.74      2.52 o 
   3   3  17        0.18        1.76      1.86 o 
   4   3  17       41.08       40.15      4.29 o 
   5   3  17        2.57        2.88      2.54 o 
   6   3  17        1.58        2.07      2.65 o 
   7   3  17        0.40        2.09      2.79 o 
   8   3  17       14.98       16.02      3.55 o 
  -8   4  17        0.93       -2.36      2.36 o 
  -7   4  17        4.36        4.89      2.52 o 
  -6   4  17        0.06        0.34      2.33 o 
  -5   4  17        0.77        0.27      3.56 o 
  -4   4  17        1.68       -0.77      2.17 o 
  -3   4  17        2.22        5.11      2.56 o 
  -2   4  17       89.73       93.83      4.14 o 
  -1   4  17       27.27       24.63      2.41 o 
   0   4  17        2.36        2.47      1.77 o 
   1   4  17        0.38       -1.40      1.88 o 
   2   4  17        4.64        2.16      2.08 o 
   3   4  17       13.17       18.34      2.56 o 
   4   4  17        6.79        8.21      2.98 o 
   5   4  17       12.91       13.78      2.89 o 
   6   4  17        0.09       -2.65      2.65 o 
  -5   5  17        1.11        3.13      3.06 o 
  -4   5  17       18.19       23.49      3.08 o 
  -3   5  17        0.49        5.03      3.12 o 
  -2   5  17        2.64        1.18      2.25 o 
  -1   5  17        0.92        3.50      2.81 o 
   0   5  17        0.17        0.94      2.10 o 
   1   5  17        3.06        4.29      2.18 o 
   2   5  17        0.42       -2.04      2.04 o 
 -12   0  18       13.51       17.63      6.41 o 
 -10   0  18       18.93        7.01      5.21 o 
  -8   0  18       26.36       24.45      6.41 o 
  -6   0  18       25.47       20.04      5.81 o 
  -4   0  18       95.44       81.16      8.42 o 
  -2   0  18       62.73       53.05     13.23 o 
   0   0  18       97.03       98.13      5.96 o 
   2   0  18       17.23       16.22      3.47 o 
   4   0  18        0.73        0.00      3.41 o 
   6   0  18       37.25       45.49      7.41 o 
   8   0  18        2.43        3.01      4.41 o 
 -11   1  18       24.92       28.61      5.02 o 
 -10   1  18       11.38       10.33      5.61 o 
  -9   1  18        0.04        5.61      3.54 o 
  -8   1  18       23.72       23.20      6.81 o 
  -7   1  18        0.09       -2.83      2.83 o 
  -6   1  18        5.28        2.66      3.04 o 
  -5   1  18       15.35       18.94      3.83 o 
  -4   1  18        2.14       -1.49      1.99 o 
  -3   1  18        7.12        8.29      1.74 o 
  -2   1  18       47.97       50.25      2.72 o 
  -1   1  18        7.36        4.42      1.63 o 
   0   1  18       18.74       24.75      4.14 o 
   1   1  18       28.81       25.29      2.38 o 
   2   1  18       31.35       29.36      2.41 o 
   3   1  18        4.50        4.81      1.80 o 
   4   1  18       40.46       47.69      4.89 o 
   5   1  18        9.62       12.88      3.39 o 
   6   1  18        0.01       -2.48      2.48 o 
   7   1  18       35.96       37.18      4.89 o 
   8   1  18        3.55        2.57      3.04 o 
   9   1  18       10.85        7.77      3.66 o 
 -11   2  18        1.93        4.01      5.41 o 
 -10   2  18        2.58        5.47      4.04 o 
  -9   2  18       17.02       19.07      6.51 o 
  -8   2  18       33.75       39.78      9.92 o 
  -7   2  18        0.01       -1.94      1.94 o 
  -6   2  18        0.15       -1.80      1.87 o 
  -5   2  18        0.08        0.35      2.15 o 
  -4   2  18        0.43        1.78      2.00 o 
  -3   2  18       10.98       10.25      1.75 o 
  -2   2  18       62.53       60.70      2.80 o 
  -1   2  18        0.98        2.99      1.46 o 
   0   2  18       11.95        8.81      1.96 o 
   1   2  18        0.12        1.59      1.67 o 
   2   2  18       10.19        7.93      1.89 o 
   3   2  18        2.08        0.25      1.49 o 
   4   2  18       64.33       58.91      3.56 o 
   5   2  18        0.07        2.45      2.16 o 
   6   2  18        0.04       -2.60      2.60 o 
   7   2  18        1.51       -1.94      2.36 o 
   8   2  18        8.24        9.28      2.97 o 
  -9   3  18        2.30       -2.27      2.27 o 
  -8   3  18        2.26        0.20      2.30 o 
  -7   3  18        2.09       -1.36      2.24 o 
  -6   3  18        0.42        1.97      2.22 o 
  -5   3  18        1.67       -0.32      2.19 o 
  -4   3  18        0.52       -1.25      2.01 o 
  -3   3  18       35.31       35.01      2.97 o 
  -2   3  18       11.52       12.92      2.43 o 
  -1   3  18       31.94       28.50      2.74 o 
   0   3  18        5.72        7.79      2.70 o 
   1   3  18        0.92        0.48      1.92 o 
   2   3  18       14.91       17.40      2.42 o 
   3   3  18        0.87        0.39      1.90 o 
   4   3  18        7.18        6.80      2.21 o 
   5   3  18        1.49       -0.84      2.28 o 
   6   3  18        0.03        1.78      2.68 o 
   7   3  18        2.52       -2.50      2.50 o 
  -7   4  18        0.79        0.62      2.48 o 
  -6   4  18        0.59       -1.06      2.35 o 
  -5   4  18        9.95        9.17      3.01 o 
  -4   4  18        3.81        8.66      3.01 o 
  -3   4  18        8.95       12.27      3.02 o 
  -2   4  18       28.00       28.35      2.97 o 
  -1   4  18       22.05       24.53      2.83 o 
   0   4  18        2.77        3.78      2.13 o 
   1   4  18        4.28        8.34      2.96 o 
   2   4  18        1.01        3.49      2.38 o 
   3   4  18        0.19       -1.40      2.03 o 
   4   4  18        8.59        7.36      2.45 o 
   5   4  18        0.30       -1.73      2.46 o 
 -11   0  19       37.07       41.48      8.22 o 
  -9   0  19        2.42       -0.60      4.61 o 
  -7   0  19       13.30       19.44      6.01 o 
  -5   0  19        6.59        5.61      4.81 o 
  -3   0  19       11.27       10.55      5.41 o 
  -1   0  19       35.55       35.82      5.01 o 
   1   0  19        0.85       -2.29      2.45 o 
   3   0  19        1.19        3.41      3.08 o 
   5   0  19        3.01        3.41      4.21 o 
   7   0  19       17.32       13.23      5.41 o 
 -10   1  19        1.35        5.89      3.89 o 
  -9   1  19       27.45       32.28      5.03 o 
  -8   1  19        7.35       14.58      4.18 o 
  -7   1  19       14.92       15.45      4.24 o 
  -6   1  19        8.55        5.90      3.39 o 
  -5   1  19        0.29        1.16      3.02 o 
  -4   1  19        4.16        3.03      3.17 o 
  -3   1  19       31.98       32.88      3.31 o 
  -2   1  19        0.00       -1.29      1.52 o 
  -1   1  19       14.71       18.18      2.57 o 
   0   1  19        1.21       -1.11      1.83 o 
   1   1  19       31.91       32.88      4.85 o 
   2   1  19        2.18        1.30      1.69 o 
   3   1  19       19.14       19.73      2.29 o 
   4   1  19       35.96       38.12      3.35 o 
   5   1  19        3.00        1.30      2.83 o 
   6   1  19       22.49       22.50      4.16 o 
   7   1  19        0.44        3.35      3.51 o 
   8   1  19        5.81        6.44      3.71 o 
 -10   2  19        0.12       -0.60      5.21 o 
  -9   2  19        2.19        4.40      3.68 o 
  -8   2  19        1.13       -4.09      4.09 o 
  -7   2  19        5.66        9.61      2.92 o 
  -6   2  19       15.72       20.79      3.18 o 
  -5   2  19       47.80       60.56      3.98 o 
  -4   2  19        9.71       11.20      2.21 o 
  -3   2  19       23.73       24.19      2.39 o 
  -2   2  19        1.10       -1.45      1.46 o 
  -1   2  19       29.07       32.65      2.73 o 
   0   2  19       18.77       19.89      2.40 o 
   1   2  19        4.15        3.07      1.93 o 
   2   2  19       18.18       15.94      2.28 o 
   3   2  19       46.37       49.24      3.12 o 
   4   2  19       15.43       10.58      2.60 o 
   5   2  19       24.74       25.65      3.85 o 
   6   2  19       10.59        6.88      3.03 o 
   7   2  19        1.27        0.97      2.78 o 
  -8   3  19        9.83        9.93      3.18 o 
  -7   3  19        4.00        5.61      2.54 o 
  -6   3  19        0.32       -1.22      2.17 o 
  -5   3  19        4.96        7.39      3.41 o 
  -4   3  19       37.70       47.72      3.33 o 
  -3   3  19        0.12        0.57      2.69 o 
  -2   3  19      100.98      101.31      5.74 o 
  -1   3  19        0.00       -1.99      2.83 o 
   0   3  19        5.34        5.27      2.56 o 
   1   3  19        1.82       -0.78      2.78 o 
   2   3  19        9.77        8.85      2.30 o 
   3   3  19        8.40       10.64      2.42 o 
   4   3  19       11.77        8.10      2.73 o 
   5   3  19        7.05        7.75      2.62 o 
   6   3  19        2.46        1.09      2.89 o 
  -6   4  19        1.51        4.83      3.96 o 
  -5   4  19        1.34        4.34      2.58 o 
  -4   4  19        0.00        6.59      2.78 o 
  -3   4  19       19.75       24.98      3.50 o 
  -2   4  19        0.09        5.49      2.62 o 
  -1   4  19        1.18        0.59      2.60 o 
   0   4  19       12.45       17.03      3.12 o 
   1   4  19        1.02        1.41      2.20 o 
   2   4  19        6.62        9.61      2.98 o 
   3   4  19        1.98        3.52      2.28 o 
 -10   0  20       16.04       18.84      6.61 o 
  -8   0  20        7.00       14.63      5.81 o 
  -6   0  20       10.14        1.20      5.01 o 
  -4   0  20        3.06       -0.40      4.41 o 
  -2   0  20        4.71        2.68      3.08 o 
   0   0  20        3.16        2.02      3.11 o 
   2   0  20        8.84        2.19      7.31 o 
   4   0  20        0.43        1.66      3.25 o 
   6   0  20        5.01        3.01      4.61 o 
  -9   1  20        0.47        1.30      3.68 o 
  -8   1  20        6.99       10.92      4.08 o 
  -7   1  20        3.64        7.46      3.89 o 
  -6   1  20        0.56       -1.29      3.37 o 
  -5   1  20       19.31       14.93      3.97 o 
  -4   1  20       59.82       55.98      5.45 o 
  -3   1  20        0.36       -0.46      1.90 o 
  -2   1  20        1.50        4.99      2.17 o 
  -1   1  20       20.13       22.65      2.82 o 
   0   1  20        0.14       -0.69      1.94 o 
   1   1  20        1.20       -1.71      1.71 o 
   2   1  20        2.59        0.63      1.85 o 
   3   1  20       27.86       22.67      2.89 o 
   4   1  20        3.05        1.79      3.09 o 
   5   1  20        6.26       11.46      3.53 o 
   6   1  20        0.01        0.10      2.82 o 
   7   1  20        6.45        2.35      3.33 o 
  -9   2  20        0.85       -4.50      4.51 o 
  -8   2  20        0.12       -2.77      2.77 o 
  -7   2  20        0.41        0.71      2.65 o 
  -6   2  20       13.03        7.87      2.88 o 
  -5   2  20       11.56       20.96      3.24 o 
  -4   2  20        6.77        4.46      2.27 o 
  -3   2  20       36.55       45.74      3.58 o 
  -2   2  20        0.00       -1.71      1.71 o 
  -1   2  20       26.98       28.08      2.97 o 
   0   2  20        1.43       -0.56      1.90 o 
   1   2  20        7.32        8.28      2.16 o 
   2   2  20        9.49       11.55      2.80 o 
   3   2  20        2.20        3.99      2.71 o 
   4   2  20       14.33        9.31      3.00 o 
   5   2  20        0.09        2.85      2.83 o 
   6   2  20        0.83       -4.01      4.01 o 
  -7   3  20       18.06       18.55      3.53 o 
  -6   3  20        0.48        1.70      2.85 o 
  -5   3  20        0.70        2.26      2.73 o 
  -4   3  20        2.95        8.04      2.45 o 
  -3   3  20       73.80       66.53     11.82 o 
  -2   3  20        0.43        5.92      2.72 o 
  -1   3  20        6.57       12.74      3.00 o 
   0   3  20        1.52        1.96      3.01 o 
   1   3  20        0.06       -2.37      2.37 o 
   2   3  20        0.29       -2.41      2.41 o 
   3   3  20        0.15       -0.28      2.24 o 
   4   3  20        4.22        5.57      2.58 o 
  -3   4  20       34.88       44.31      4.27 o 
  -2   4  20        0.21        4.91      3.90 o 
  -1   4  20       33.03       28.14      6.59 o 
   0   4  20        0.08        2.30      3.14 o 
  -9   0  21        3.78       -0.80      5.01 o 
  -7   0  21        1.94        5.41      5.81 o 
  -5   0  21        0.00       11.62      5.61 o 
  -3   0  21        0.62        0.81      4.61 o 
  -1   0  21        5.02        3.91      7.21 o 
   1   0  21       82.48       84.77     14.63 o 
   3   0  21       29.43       37.91      8.02 o 
   5   0  21        0.77        3.75      3.51 o 
  -8   1  21        0.03       -3.19      3.19 o 
  -7   1  21        0.86        3.04      3.82 o 
  -6   1  21       17.31       19.13      4.22 o 
  -5   1  21        0.00        0.75      3.81 o 
  -4   1  21        0.00       -0.36      4.11 o 
  -3   1  21        8.07        5.32      2.41 o 
  -2   1  21       34.91       35.45      3.42 o 
  -1   1  21        6.76        7.75      2.46 o 
   0   1  21        8.21        5.87      2.77 o 
   1   1  21       32.62       29.74      5.20 o 
   2   1  21        0.03       -1.88      2.05 o 
   3   1  21       10.72       11.55      2.69 o 
   4   1  21        0.26       -0.20      2.49 o 
   5   1  21       30.15       32.73      5.87 o 
  -7   2  21       23.50       22.03      4.33 o 
  -6   2  21        0.28       -0.66      2.65 o 
  -5   2  21        2.50       -0.76      3.91 o 
  -4   2  21       10.72        5.69      3.05 o 
  -3   2  21        6.38       14.21      3.64 o 
  -2   2  21        4.67        3.29      2.42 o 
  -1   2  21       13.75       14.65      3.90 o 
   0   2  21       22.00       19.55      3.07 o 
   1   2  21        8.38        6.63      2.56 o 
   2   2  21        0.05        3.00      2.89 o 
   3   2  21       38.00       28.93      3.97 o 
   4   2  21        3.39       -0.36      2.85 o 
  -5   3  21        0.28       -2.57      3.61 o 
  -4   3  21        0.25        3.20      4.61 o 
  -3   3  21        0.51       -1.85      4.31 o 
  -2   3  21        2.92        4.26      3.10 o 
  -1   3  21        0.80        1.58      2.69 o 
   0   3  21        3.98        3.75      2.80 o 
   1   3  21        0.15       -1.37      2.58 o 
   2   3  21        5.86        9.22      3.12 o 
  -6   0  22        6.52        1.00      5.01 o 
  -4   0  22        0.72        0.60      4.61 o 
  -2   0  22       16.82       13.28     10.12 o 
   0   0  22        0.01        2.30      3.37 o 
   2   0  22       17.78       15.19      8.32 o 
   4   0  22      112.08      114.83     11.42 o 
  -7   1  22        3.54       11.79      4.28 o 
  -6   1  22        1.42        3.36      3.75 o 
  -5   1  22        0.02        2.07      3.56 o 
  -4   1  22       15.08       11.30      6.21 o 
  -3   1  22        2.67       -0.57      2.58 o 
  -2   1  22       10.43       13.64      2.77 o 
  -1   1  22        0.02       -1.61      2.16 o 
   0   1  22       27.63       19.91      2.72 o 
   1   1  22        6.44        5.65      2.23 o 
   2   1  22        0.00        3.03      2.43 o 
   3   1  22       12.12       11.61      2.86 o 
   4   1  22        9.47        9.64      2.70 o 
  -5   2  22        0.03        3.55      3.24 o 
  -4   2  22        1.08        2.53      4.51 o 
  -3   2  22       14.00       11.88      2.87 o 
  -2   2  22        2.62        2.31      2.46 o 
  -1   2  22        6.61       10.32      2.76 o 
   0   2  22        0.32        3.02      3.04 o 
   1   2  22       10.31       10.78      2.84 o 
   2   2  22        4.89       -1.27      2.79 o 
  -5   0  23        7.16       13.63      6.01 o 
  -3   0  23        2.47       -3.19      3.19 o 
  -1   0  23        6.59        3.21      3.65 o 
   1   0  23        5.28       -2.11      3.27 o 
  -4   1  23       15.11       17.21      4.46 o 
  -3   1  23        5.72       10.88      3.51 o 
  -2   1  23        0.69        2.41      2.34 o 
  -1   1  23       40.31       42.38      4.86 o 
   0   1  23        8.51        7.50      2.42 o 
   1   1  23        9.74        7.85      2.86 o 
                                                 
